# Supplementary material for: Updated taxonomy of the family Rhizobiaceae with proposals for 8 novel genera and 32 novel combinations
Source: Int J Syst Evol Microbiol. 2026 Apr 13;76(4):007131. doi: 10.1099/ijsem.0.007131 (PMC13077888; doi:10.1099/ijsem.0.007131)
Supplement: Uncited Supplementary Material 2. [file ijsem-76-07131-s002.xlsx]

## Sheet: Dataset S1
Current species name	Proposed species name	Strain	ENA Sample accession	ENA Run accession
"Affinirhizobium helianthi"	-	KCTC 23879	ERZ28549279	ERS27173580
Allorhizobium paknamense	-	NBRC 109338	ERZ28549280	ERS27173581
Endobacterium panacihumi	-	KCTC 62017	ERZ28549266	ERS27173582
Rhizobium acidisoli	-	LMG 28672	ERZ28549267	ERS27173583
Rhizobium aegyptiacum	Rhizobium aethiopicum	1010	ERZ28549268	ERS27173584
Rhizobium alamii	-	LMG 24466	ERZ28549269	ERS27173585
Rhizobium azibense	-	HAMB I3541	ERZ28549270	ERS27173586
Rhizobium capsici	Affinirhizobium capsici	JCM 19535	ERZ28549281	ERS27173587
Rhizobium cauense	-	LMG 26832	ERZ28549271	ERS27173588
Rhizobium endophyticum	-	CCGE 2052	ERZ28549272	ERS27173589
Rhizobium kunmingense	-	KCTC 22609	ERZ28549282	ERS27173590
Rhizobium mesosinicum	-	LMG 24135	ERZ28549273	ERS27173591
Rhizobium pakistanense	-	LMG 27895	ERZ28549274	ERS27173592
Rhizobium paranaense	Martinezella paranaensis	LMG 27577	ERZ28549275	ERS27173593
Rhizobium puerariae	Neorhizobium puerariae	NBRC 110722	ERZ28549276	ERS27173594
Rhizobium soli	Velazquezella soli	KCTC 12873	ERZ28549283	ERS27173595
Rhizobium straminoryzae	Affinirhizobium straminoryzae	JCM 19536	ERZ28549277	ERS27173596
Rhizobium zeae	Aliirhizobium zeae	CRZM18R	ERZ28549278	ERS27173597

## Sheet: Dataset S2
Current species name	Basonym	Proposed species name	Strain	NCBI RefSeq or GenBank assembly
"Affinirhizobium gouqiense"	-	-	SSA5-23	GCF_030435705.1
"Affinirhizobium lemnae"	Rhizobium lemnae	-	L6-16	GCF_022968395.1
Affinirhizobium pseudoryzae	-	-	DSM 19479	GCF_011046245.1
Affinirhizobium rhizoryzae	-	-	DSM 29514	GCF_011046895.1
Agrobacterium arsenijevicii	-	-	KFB 330	GCF_000949895.1
"Agrobacterium bohemicum"	-	-	R90	GCF_002896715.1
Agrobacterium burrii	-	-	Rnr	GCF_017313405.1
Agrobacterium cavarae	-	-	RZME10	GCF_004310285.1
Agrobacterium cucumeris	-	-	O132	GCF_030036535.1
Agrobacterium deltaense	-	-	YIC 4121	GCF_002008205.1
"Agrobacterium fabrum"	-	-	C58	GCF_000092025.1
Agrobacterium larrymoorei	-	-	ATCC 51759	GCF_000518585.1
Agrobacterium leguminum	-	-	MOPV5	GCF_015704895.1
Agrobacterium nepotum	-	-	39/7	GCF_000949865.1
"Agrobacterium oryzihabitans"	-	-	M15	GCF_010669145.1
Agrobacterium pusense	-	-	LMG 25623	GCF_900102105.1
Agrobacterium radiobacter	-	-	NCIB 9042	GCF_011684005.1
Agrobacterium rosae	-	-	NCPPB 1650	GCF_002915175.1
Agrobacterium rubi	-	-	DSM 6772	GCF_017873055.1
Agrobacterium salinitolerans	-	-	YIC 5082	GCF_002008225.1
Agrobacterium skierniewicense	-	-	Ch11	GCF_023757665.1
Agrobacterium tumefaciens	-	-	ATCC 4720	GCF_011684035.1
Agrobacterium vaccinii	-	-	B7-6	GCF_021310995.1
Aliirhizobium smilacinae	-	-	PTYR-5	GCF_006335145.1
"Alirhizobium wenxiniae"	Rhizobium wenxiniae	-	DSM 100734	GCF_014201355.1
"Allopararhizobium mangrovi"	"Pararhizobium mangrovi"	-	BGMRC 6574	GCF_006516965.1
Allorhizobium ampelinum	-	Gillisella ampelina	S4	GCF_000016285.1
Allorhizobium oryziradicis	-	-	N19	GCF_001939045.1
Allorhizobium sonneratiae	-	-	BGMRC 0089	GCF_023700755.1
Allorhizobium taibaishanense	-	Gillisella taibaishanensis	14971	GCF_001938985.1
Allorhizobium terrae	-	Gillisella terrae	CC-HIH110	GCF_004801395.1
Allorhizobium undicola	-	-	ATCC 700741	GCF_000621665.1
Allorhizobium vitis	-	Gillisella vitis	NCPPB 3554	GCF_001541345.2
"Ciceribacter ferrooxidans"	-	-	F8825	GCF_004137355.1
Ciceribacter lividus	-	-	DSM 25528	GCF_003337715.1
"Ciceribacter sichuanensis"	-	-	S101	GCF_024055605.1
Ciceribacter thiooxidans	-	-	F43B	GCF_014126615.1
"Ectorhizobium borbori"	Allorhizobium borbori	-	DSM 26385	GCF_014196535.1
"Ectorhizobium quercum"	-	-	BDR2-2	GCF_026552795.1
Endobacterium cereale	-	-	RZME27	GCF_009617585.1
Ensifer adhaerens	-	-	Casida A	GCF_000697965.2
Ensifer aridi	-	Sinorhizobium aridi	LMR001	GCF_002078505.1
Ensifer canadensis	-	-	T173	GCF_017488845.2
Ensifer morelensis	-	-	Lc04	GCF_013283195.1
Ensifer oleiphilus	-	-	HO-A22	GCF_013371465.1
Ensifer sesbaniae	-	-	CCBAU 65729	GCF_013283665.1
Ferirhizobium litorale	-	-	KMM 9576	GCF_030028905.1
Ferranicluibacter rubi	-	-	CRRU44	GCF_011603255.1
Flavimaribacter sediminis	-	-	WL0058	GCF_019492055.1
Gellertiella hungarica	-	-	DSM 29853	GCF_014197145.1
Georhizobium profundi	-	-	WS11	GCF_003952725.1
Heterorhizobium halophytocola	-	-	DSM 21600	GCF_017873095.1
Hoeflea alexandrii	-	Parahoeflea alexandrii	DSM 16655	GCF_024105735.1
Hoeflea algicola	-	Parahoeflea algicola	G2-23	GCF_026619415.1
Hoeflea halophila	-	Parahoeflea halophila	KCTC 23107	GCF_900220985.1
Hoeflea marina	-	-	DSM 16791	GCF_003182275.1
Hoeflea olei	-	Parahoeflea olei	JC234	GCF_001703635.1
Hoeflea phototrophica	-	Parahoeflea phototrophica	DFL-43	GCF_000154705.2
Hoeflea poritis	-	Allohoeflea poritis	E7-10	GCF_027889715.1
"Hoeflea prorocentri"	-	-	PM5-8	GCF_027944115.1
Hoeflea ulvae	-	Parahoeflea ulvae	J2-29	GCF_026619435.1
Martelella endophytica	-	-	YC6887	GCF_000960975.1
Martelella limonii	-	-	NBRC 109441	GCF_013344475.1
Martelella lutilitoris	-	-	GH2-6	GCF_005924265.1
Martelella mangrovi	-	-	DSM 28102	GCF_040545495.1
Martelella mediterranea	-	-	MACL11	GCF_000376125.1
Martelella radicis	-	-	DSM 28101	GCF_014196625.1
Mesorhizobium ciceri	-	-	WSM1271	GCF_000185905.1
Mesorhizobium huakuii	-	-	7653R	GCA_000709395.2
Mesorhizobium loti	-	-	DSM 2626	GCF_003148495.1
"Metarhizobium album"	"Rhizobium album"	-	NS-104	GCF_003122325.1
Mycoplana azooxidifex	-	-	DSM 100211	GCF_014196765.1
Mycoplana dimorpha	-	-	DSM 7138	GCF_003046475.1
Mycoplana ramosa	-	-	DSM 7292	GCF_041930185.1
Mycoplana rhizolycopersici	-	-	DBTS2	GCF_013378445.1
"Mycoplana subbaraonis"	Rhizobium subbaraonis	-	JC85	GCF_900220975.1
Neopararhizobium haloflavum	-	-	XC0140	GCF_002750855.1
Neorhizobium alkalisoli	-	-	DSM 21826	GCF_002968635.1
"Neorhizobium deserti"	"Rhizobium deserti"	-	SPY-1	GCF_004358025.1
Neorhizobium galegae	-	-	HAMBI 540	GCF_000731315.1
Neorhizobium huautlense	-	-	DSM 21817	GCF_002968575.1
"Neorhizobium lilium"	-	-	24NR	GCF_004053875.1
Neorhizobium petrolearium	-	-	DSM 26482	GCF_017873175.1
"Neorhizobium phenanthreniclasticum"	-	-	Rsf11	GCF_040066075.1
Neorhizobium populisoli	-	-	XQZ8	GCF_019430945.1
"Neorhizobium terrae"	Rhizobium terrae	-	NAU-18	GCF_003425685.1
Neorhizobium tomejilense	-	-	T17_20	GCF_002968845.1
Neorhizobium tunisiense	-	-	IRAMC 178	GCF_039631515.1
Neorhizobium turbinariae	-	-	NTR19	GCF_023223505.1
Neorhizobium vignae	-	-	CCBAU 05176	GCF_000732195.1
Onobrychidicola muellerharveyae	-	-	TH2	GCF_024707525.1
Oryzifoliimicrobium ureilyticum	-	-	SG148	GCF_037199735.1
Paenirhizobium daejeonense	-	-	CCBAU 10050	GCF_011045155.1
Paenirhizobium naphthalenivorans	-	-	NBRC 107585	GCF_007992095.1
Paenirhizobium selenitireducens	-	-	ATCC BAA-1503	GCF_000518785.1
"Paramartelella alba"	"Martelella alba"	-	BGMRC 2036	GCF_006516955.1
Pararhizobium antarcticum	-	-	NAQVI 59	GCF_001885585.1
Pararhizobium arenae	-	-	MIM27	GCF_001931685.1
Pararhizobium capsulatum	-	-	DSM 1112	GCF_030814475.1
Pararhizobium gei	-	-	ZFJT-2	GCF_029223885.1
Pararhizobium giardinii	-	-	H152	GCF_000379605.1
Pararhizobium herbae	-	-	DSM 26427	GCF_017873135.1
Pararhizobium polonicum	-	-	F5-1	GCF_001687365.1
Pararhizobium qamdonense	-	-	T808	GCF_029277445.1
Peteryoungia aggregata	-	-	DSM 1111	GCF_030814435.1
"Peteryoungia albertimagni"	"Agrobacterium albertimagni"	-	AOL15	GCF_000300855.1
"Peteryoungia desertarenae"	-	-	ADMK78	GCF_005860795.2
"Peteryoungia glycinendophyticum"	"Rhizobium glycinendophyticum"	-	CL12	GCF_006443685.1
Peteryoungia ipomoeae	-	-	shin9-1	GCF_004912165.1
Peteryoungia rhizophila	-	-	7209-2	GCF_004912145.1
"Peteryoungia rosettiformans"	Rhizobium rosettiformans	-	W3	GCF_004912135.1
Peteryoungia wuzhouensis	-	-	W44	GCF_003205195.1
Pseudohoeflea coraliihabitans	-	Neohoeflea coraliihabitans	DP4N28-3	GCF_019334345.1
Pseudohoeflea suaedae	-	-	YC6898	GCF_004354915.1
Pseudorhizobium banfieldiae	-	-	NT-26	GCF_000967425.1
Pseudorhizobium endolithicum	-	-	JC140	GCF_902153245.2
Pseudorhizobium flavum	-	-	YW14	GCF_902502825.2
Pseudorhizobium halotolerans	-	-	AB21	GCF_902153235.2
Pseudorhizobium marinum subsp. marinum	-	-	MGL06	GCF_000705355.1
Pseudorhizobium marinum subsp. pelagicum	-	-	R1-200B4	GCF_000722615.1
Pseudorhizobium tarimense	-	-	CCTCC AB 2011011	GCF_022968135.1
Pseudorhizobium xiangyangii	-	-	T786	GCF_020531965.1
Rhizobium acaciae	-	-	1AS11	GCF_025941625.1
Rhizobium aethiopicum	-	-	HBR26	GCF_900094625.1
"Rhizobium alarense"	-	-	TRM95111	GCF_021555155.1
Rhizobium altiplani	-	-	BR 10423	GCF_001542405.1
Rhizobium alvei	-	-	TNR-22	GCF_030551875.1
Rhizobium anhuiense	-	-	CGMCC 1.12621	GCF_014638185.1
Rhizobium aouanii	-	-	1AS14I	GCF_037002925.1
Rhizobium aquaticum	-	Limnomicrobium aquaticum	DSM 29780	GCF_040545545.1
"Rhizobium atlanticum"	-	-	CNPSo 3490	GCF_030182485.1
"Rhizobium aureum"	-	-	CNPSo 3968	GCF_030182495.1
Rhizobium bangladeshense	-	-	BLR175	GCF_017357245.1
Rhizobium beringeri	-	-	SM51	GCF_004306515.1
Rhizobium binae	-	-	BLR195	GCF_017357225.1
"Rhizobium binxianense"	-	-	BJ04	GCF_028994275.1
Rhizobium brockwellii	-	-	CC275e	GCF_000769405.2
Rhizobium calliandrae	-	Martinezella calliandrae	CCGE 524	GCF_030272695.1
"Rhizobium centroccidentale"	-	-	CNPSo 4062	GCF_030182565.1
"Rhizobium cerradonense"	-	-	CNPSo 3464	GCF_030182455.1
Rhizobium changzhiense	-	-	WYCCWR 11279	GCF_013087625.1
Rhizobium chutanense	-	-	C5	GCF_002531935.1
Rhizobium cremeum	-	Paenirhizobium cremeum	W15	GCF_022884065.1
Rhizobium croatiense	-	-	13T	GCF_019793465.1
Rhizobium dioscoreae	-	Martinezella dioscoreae	S-93	GCF_009176305.1
Rhizobium ecuadorense	-	-	CNPSO 671	GCF_001187535.1
Rhizobium esperanzae	-	-	CNPSO 668	GCF_002204185.1
Rhizobium etli	-	-	CFN 42	GCF_000092045.1
Rhizobium favelukesii	-	-	LPU83	GCF_000577275.2
Rhizobium freirei	-	Martinezella freirei	PRF 81	GCF_000359745.1
Rhizobium gallicum	-	-	R602	GCF_000816845.1
Rhizobium grahamii	-	-	CCGE 502	GCF_000298315.2
Rhizobium hainanense	-	Martinezella hainanensis	CCBAU 57015	GCF_900094555.1
"Rhizobium halophilum"	-	-	TRM95001	GCF_021648825.1
Rhizobium hidalgonense	-	-	FH14	GCF_002531855.1
"Rhizobium indicum"	-	-	JKLM 12A2	GCF_005862305.2
Rhizobium jaguaris	-	Martinezella jaguaris	CCGE 525	GCF_003627755.1
Rhizobium johnstonii	-	-	3841	GCF_000009265.1
Rhizobium laguerreae	-	-	FB206	GCF_002008165.1
Rhizobium leguminosarum	-	-	ATCC 10004	GCF_033842645.1
Rhizobium lentis	-	-	BLR27	GCF_017352135.1
Rhizobium leucaenae	-	Martinezella leucaenae	USDA 9039	GCF_000426285.1
Rhizobium lusitanum	-	Martinezella lusitana	P1-7	GCF_900094565.1
Rhizobium mayense	-	-	CCGE526	GCF_030272705.1
Rhizobium mesoamericanum	-	-	DSM 28449	GCF_030815055.1
Rhizobium metallidurans	-	-	DSM 26575	GCF_014196505.1
Rhizobium miluonense	-	Martinezella miluonensis	HAMBI 2971	GCF_900094545.1
Rhizobium mongolense subsp. loessense	-	-	CGMCC 1.3401	GCF_900099775.1
Rhizobium mongolense subsp. mongolense	-	-	USDA 1844	GCF_007827505.1
"Rhizobium mulingense"	-	-	MC63	GCF_029194105.1
Rhizobium multihospitium	-	Martinezella multihospitia	HAMBI 2975	GCF_900094585.1
Rhizobium oryzicola	-	-	05753	GCF_030504645.1
"Rhizobium pantanalense"	-	-	CNPSO 4039	GCF_030182525.1
Rhizobium phaseoli	-	-	ATCC 14482	GCF_003985125.1
Rhizobium pisi	-	-	DSM 30132	GCF_003938655.1
"Rhizobium quercicola"	-	-	DKSPLA3	GCF_021168455.1
Rhizobium redzepovicii	-	-	18T	GCF_019793435.1
Rhizobium rhizogenes	-	Martinezella rhizogenes	LMG150	GCF_007002985.1
Rhizobium rhododendri	-	Arminiella rhododendri	rho-6.2	GCF_007000325.2
Rhizobium ruizarguesonis	-	-	UPM1133	GCF_012349115.1
Rhizobium setariae	-	-	KVB221	GCF_016722925.1
Rhizobium sophorae	-	-	CCBAU 03386	GCF_013087515.1
Rhizobium sophoriradicis	-	-	CCBAU 03470	GCF_003939025.1
Rhizobium terricola	-	-	S-51	GCF_012927355.1
Rhizobium tibeticum	-	-	CCBAU 85039	GCF_900108425.1
Rhizobium tropici	-	Martinezella tropici	CIAT 899	GCF_000330885.1
Rhizobium tubonense	-	Arminiella tubonensis	CCBAU 85046	GCF_003240585.1
Rhizobium tumorigenes	-	Arminiella tumorigenes	1078	GCF_003240565.2
Rhizobium vallis	-	-	CCBAU 65647	GCF_003985155.1
Rhizobium viscosum	-	-	DSM 7307	GCF_014873945.1
Shinella curvata	-	-	C3	GCF_022899935.1
Shinella daejeonensis	-	-	JCM 16236	GCF_024281235.1
Shinella fusca	-	-	DSM 21319	GCF_014203155.1
Shinella granuli	-	-	DSM 18401	GCF_004341885.1
Shinella kummerowiae	-	-	CCBAU 25048	GCF_009827055.1
Shinella lacus	-	-	CPCC 100929	GCF_010994755.1
"Shinella oryzae"	-	-	Z-25	GCF_023038235.1
Shinella pollutisoli	-	-	KCTC 52677	GCF_024609765.1
Shinella sedimenti	-	-	B3-7	GCF_022601905.1
"Shinella sumterensis"	-	-	MEC087	GCF_004514425.2
Shinella yambaruensis	-	-	DSM 18801	GCF_025656855.1
Shinella zoogloeoides	-	-	ATCC 19623	GCF_020883495.1
Sinorhizobium alkalisoli	-	-	YIC 4027	GCF_008932245.1
Sinorhizobium americanum	-	-	CFNEI 156	GCF_001889105.1
Sinorhizobium arboris	-	-	LMG 14919	GCF_000427465.1
Sinorhizobium chiapasense	-	-	ITTG S70	GCF_036488675.1
Sinorhizobium fredii	-	-	USDA 205	GCF_003177055.1
Sinorhizobium garamanticum	-	-	LMG 24692	GCF_029892065.1
Sinorhizobium glycinis	-	-	CCBAU 23380	GCF_001651865.1
Sinorhizobium kostiensis	-	-	DSM 13372	GCF_017874595.1
Sinorhizobium medicae	-	-	A321	GCF_007827695.1
Sinorhizobium meliloti	-	-	USDA 1002	GCF_037023865.1
Sinorhizobium mexicanum	-	-	DSM 18446	GCF_013488225.1
Sinorhizobium numidicum	-	-	CIP 109850	GCF_029892045.1
Sinorhizobium psoraleae	-	-	CCBAU 65732	GCF_013283645.1
Sinorhizobium saheli	-	-	LMG 7837	GCF_001651875.1
Sinorhizobium shofinae	-	-	CCBAU 251167	GCF_001704765.1
Sinorhizobium sojae	-	-	CCBAU 05684	GCF_002288525.1
Sinorhizobium terangae	-	-	ICMP 13649	GCF_029714365.1
Terrirhizobium terrae	-	-	CC-CFT758	GCF_030323265.1
Xaviernesmea oryzae	-	-	CGMCC 1.7048	GCF_900109605.1
Xaviernesmea rhizosphaerae	-	-	MH17	GCF_001938945.1

## Sheet: Dataset S3
Current species name	Basonym	Proposed species name	Strain	JGI Accession
Agrobacterium divergens	-	-	R-31762	Ga0496675
Aliirhizobium cellulosilyticum	-	-	DSM 18291	Ga0196647
"Ectorhizobium populi"	Rhizobium populi	-	CCTCC AB 2013068	Ga0196655
Endobacterium yantingense	-	-	CCTC AB 2013068	Ga0196656
Rhizobium sullae	-	-	DSM 14623	Ga0196643

## Sheet: Dataset S4
	Affinirhizobium_gouqiense__SSA5-23_T	Affinirhizobium_lemnae__L6-16_T	Affinirhizobium_pseudoryzae__DSM_19479_T	Affinirhizobium_rhizoryzae__DSM_29514_T	Agrobacterium_arsenijevicii__KFB_330_T	Agrobacterium_bohemicum__R90_T	Agrobacterium_burrii__Rnr_T	Agrobacterium_cavarae__RZME10_T	Agrobacterium_cucumeris__O132_T	Agrobacterium_deltaense__YIC_4121_T	Agrobacterium_divergens__R-31762_T	Agrobacterium_fabrum__C58_T	Agrobacterium_larrymoorei__ATCC_51759_T	Agrobacterium_leguminum__MOPV5_T	Agrobacterium_nepotum__39-7_T	Agrobacterium_oryzihabitans__M15_T	Agrobacterium_pusense__LMG_25623_T	Agrobacterium_radiobacter__NCIB_9042_T	Agrobacterium_rosae__NCPPB_1650_T	Agrobacterium_rubi__DSM_6772_T	Agrobacterium_salinitolerans__YIC_5082_T	Agrobacterium_skierniewicense__Ch11_T	Agrobacterium_tumefaciens__ATCC_4720_T	Agrobacterium_vaccinii__B7-6_T	Aliirhizobium_smilacinae__PTYR-5_T	Alirhizobium_wenxiniae__DSM_100734_T	Allopararhizobium_mangrovi__BGMRC_6574_T	Allorhizobium_ampelinum__S4_T	Allorhizobium_oryziradicis__N19_T	Allorhizobium_sonneratiae__BGMRC_0089_T	Allorhizobium_taibaishanense__14971_T	Allorhizobium_terrae__CC-HIH110_T	Allorhizobium_undicola__ATCC_700741_T	Allorhizobium_vitis__NCPPB_3554_T	Ciceribacter_ferrooxidans__F8825_T	Ciceribacter_lividus__DSM_25528_T	Ciceribacter_sichuanensis__S101_T	Ciceribacter_thiooxidans__F43B_T	Ectorhizobium_borbori__DSM_26385_T	Ectorhizobium_populi__CCTCC_AB_2013068_T	Ectorhizobium_quercum__BDR2-2_T	Endobacterium_cereale__RZME27_T	Endobacterium_panacihumi__KCTC_62017_T	Endobacterium_yantingense__CCTCC_AB_2014007_T	Ensifer_adhaerens__Casida_A_T	Ensifer_aridi__LMR001_T	Ensifer_canadensis__T173_T	Ensifer_morelensis__Lc04_T	Ensifer_oleiphilus__HO-A22_T
Affinirhizobium_gouqiense__SSA5-23_T	100	85.7594	90.0829	85.8479	79.2885	78.868	79.1421	79.3095	79.3159	79.3787	79.266	79.2209	79.2579	79.4157	78.7412	77.5823	79.4543	79.361	78.9553	79.06	79.3304	78.8427	79.4205	79.0584	80.8161	80.9899	69.1718	78.0024	77.4535	77.8205	77.7304	77.5388	78.1972	77.872	79.2805	79.4141	79.4254	79.171	77.4825	78.3437	77.8286	81.4616	81.4889	81.5742	77.0817	76.9529	76.961	77.0946	77.1155
Affinirhizobium_lemnae__L6-16_T	85.7594	100	87.1453	98.7879	79.3899	78.9794	79.2789	79.464	79.501	79.6748	79.3771	79.3948	79.4157	79.6877	78.8555	77.7416	79.641	79.5847	79.0841	79.2016	79.5461	78.9376	79.5074	79.1823	81.093	81.2829	68.7292	78.1489	77.7626	77.8463	77.9863	77.8817	78.2535	78.0491	79.2	79.2901	79.5107	79.1855	77.806	78.1714	77.7932	81.6241	81.6274	81.7449	77.4181	77.0704	77.2362	77.3618	77.3988
Affinirhizobium_pseudoryzae__DSM_19479_T	90.0829	87.1453	100	87.2419	80.0515	79.6574	79.9243	80.074	80.0885	80.1738	80.008	80	80.0386	80.1819	79.5203	78.3066	80.2398	80.0982	79.7763	79.8423	80.0692	79.53	80.1288	79.8406	81.7175	81.9493	69.0463	78.6978	78.3549	78.3549	78.5996	78.4419	78.9537	78.5674	79.86	80.0209	80.3509	79.8696	78.173	78.9537	78.4016	82.4	82.4258	82.5304	77.9268	77.6129	77.7046	77.8447	77.8592
Affinirhizobium_rhizoryzae__DSM_29514_T	85.8479	98.7879	87.2419	100	79.4849	79.1215	79.3867	79.6089	79.5976	79.7586	79.5058	79.4785	79.5751	79.7634	78.9666	77.8189	79.7296	79.6636	79.2274	79.3529	79.6346	79.0519	79.604	79.3304	81.2169	81.3875	68.8048	78.2181	77.8431	77.9155	78.0942	77.9461	78.3082	78.1264	79.2676	79.3915	79.5525	79.2579	77.9123	78.2696	77.8688	81.7577	81.7545	81.8849	77.5388	77.1525	77.3521	77.5082	77.5308
Agrobacterium_arsenijevicii__KFB_330_T	79.2885	79.3899	80.0515	79.4849	100	87.9762	96.3493	88.1304	96.3509	96.132	86.5384	95.9598	88.3783	96.1835	96.7388	94.4596	95.4865	96.3654	88.1706	88.1658	95.9453	87.6185	97.5759	88.2398	80.1915	80.2334	68.9915	78.3742	77.9429	77.8221	78.2809	78.0249	78.297	78.231	79.8181	79.8326	80.2157	79.7038	78.627	79.5235	78.5706	79.9726	79.9968	80.0161	78.2519	77.8431	78.1666	78.2181	78.2889
Agrobacterium_bohemicum__R90_T	78.868	78.9794	79.6574	79.1215	87.9762	100	87.7066	89.61	87.8067	87.7712	85.5046	87.6711	90.1992	87.8293	87.3515	85.8598	87.7309	87.7712	96.2821	94.2028	87.7034	93.5409	87.8826	93.704	79.6106	79.6494	68.6782	78.0415	77.5636	77.2133	77.7896	77.5862	77.7832	77.9285	78.9148	79.0214	79.4895	78.8131	78.1109	78.8196	78.0156	79.5525	79.5751	79.5428	77.5781	77.0793	77.4877	77.6702	77.7137
Agrobacterium_burrii__Rnr_T	79.1421	79.2789	79.9243	79.3867	96.3493	87.7066	100	88.0145	97.9058	96.3252	86.3066	96.235	88.2125	96.367	95.5396	94.2004	95.6652	96.3928	87.8648	87.8696	95.9936	87.3948	96.0547	88.0177	80.1626	80.1497	68.9642	78.1746	77.8109	77.7143	78.1151	77.8817	78.2905	78.0475	79.6797	79.67	80.0885	79.5879	78.5239	79.3883	78.4789	79.8149	79.8342	79.8648	78.0813	77.7159	78.0555	78.1312	78.1827
Agrobacterium_cavarae__RZME10_T	79.3095	79.464	80.074	79.6089	88.1304	89.61	88.0145	100	88.2012	88.3155	85.7835	88.1046	93.093	88.3477	87.5348	86.1521	88.3091	88.235	89.8382	89.6966	88.2785	89.2089	88.1932	89.9074	79.897	80.0885	68.7646	78.1875	77.8334	77.5372	78.0926	77.9348	78.2085	78.0732	79.4414	79.4865	79.8535	79.3835	78.4	79.1437	78.3501	79.9002	79.8938	79.9034	77.9847	77.5533	77.8881	78.0185	78.0716
Agrobacterium_cucumeris__O132_T	79.3159	79.501	80.0885	79.5976	96.3509	87.8067	97.9058	88.2012	100	96.7002	86.5706	96.4314	88.4604	96.7227	95.5557	94.408	96.0757	96.6374	87.9952	88.0177	96.3557	87.4608	96.1304	88.1835	80.2575	80.2897	69.1042	78.3453	77.9235	77.8897	78.2938	78.0298	78.4274	78.2085	79.8181	79.8101	80.2189	79.7038	78.6575	79.5557	78.6962	79.9646	80.0241	80.0145	78.2519	77.9074	78.2085	78.2889	78.3276
Agrobacterium_deltaense__YIC_4121_T	79.3787	79.6748	80.1738	79.7586	96.132	87.7712	96.3252	88.3155	96.7002	100	86.5513	96.6535	88.5586	99.295	95.1968	94.4596	96.9449	97.798	87.9726	87.9726	97.7851	87.4527	95.9887	88.1658	80.3525	80.441	69.1364	78.4097	78.0217	78.0072	78.4193	78.1763	78.5529	78.2777	79.9694	79.934	80.3525	79.8664	78.7799	79.7151	78.7799	80.0193	80.0982	80.0869	78.3163	78.0056	78.2487	78.3356	78.4016
Agrobacterium_divergens__R-31762_T	79.266	79.3771	80.008	79.5058	86.5384	85.5046	86.3066	85.7835	86.5706	86.5513	100	86.3501	86.041	86.5964	85.8624	84.5408	86.5497	86.5368	85.6982	85.6869	86.4274	85.431	86.5561	85.835	79.9936	80.2044	68.9191	77.9863	77.7851	77.6193	77.9332	77.8286	78.0475	77.8431	79.8036	79.8229	80.1722	79.7408	78.6801	79.4286	78.6704	79.963	80.008	79.9581	78.0137	77.5581	77.8785	77.9541	78.0475
Agrobacterium_fabrum__C58_T	79.2209	79.3948	80	79.4785	95.9598	87.6711	96.235	88.1046	96.4314	96.6535	86.3501	100	88.3058	96.6406	95.0857	93.8125	96.1497	96.6857	87.8567	87.8326	96.6117	87.3674	95.9243	87.9871	80.1529	80.1803	69.0559	78.3308	77.8431	77.8076	78.2664	77.9412	78.3662	78.1988	79.7586	79.728	80.14	79.6427	78.5095	79.472	78.5449	79.9115	79.9324	79.9678	78.1779	77.8479	78.1376	78.2165	78.2503
Agrobacterium_larrymoorei__ATCC_51759_T	79.2579	79.4157	80.0386	79.5751	88.3783	90.1992	88.2125	93.093	88.4604	88.5586	86.041	88.3058	100	88.6165	87.7408	86.3887	88.5312	88.4732	90.4547	90.363	88.4732	89.9074	88.3734	90.5223	79.8439	79.9823	68.7211	78.2744	77.8254	77.6161	78.2085	77.9477	78.2809	78.165	79.4221	79.4463	79.8712	79.2998	78.2326	79.0374	78.2519	79.8841	79.9082	79.9195	77.9461	77.5421	77.7964	77.9638	78.0153
Agrobacterium_leguminum__MOPV5_T	79.4157	79.6877	80.1819	79.7634	96.1835	87.8293	96.367	88.3477	96.7227	99.295	86.5964	96.6406	88.6165	100	95.2612	94.5384	96.9626	97.9155	88.0338	88.0209	97.8382	87.4736	96.0032	88.1932	80.3445	80.4394	69.1445	78.4467	78.0201	78.0233	78.408	78.1859	78.569	78.3115	79.9775	79.9388	80.3895	79.8664	78.7686	79.6909	78.804	80.0322	80.103	80.0885	78.3598	78.0282	78.2761	78.3453	78.4145
Agrobacterium_nepotum__39-7_T	78.7412	78.8555	79.5203	78.9666	96.7388	87.3515	95.5396	87.5348	95.5557	95.1968	85.8624	95.0857	87.7408	95.2612	100	93.7095	94.7445	95.3256	87.5622	87.4994	95.1195	87.002	96.3252	87.6362	79.633	79.7328	68.5602	77.8479	77.3473	77.2765	77.7207	77.4358	77.7674	77.7143	79.2563	79.266	79.6893	79.1823	78.0861	79.0423	78.1264	79.4382	79.4237	79.4221	77.6547	77.2958	77.5372	77.6821	77.7239
Agrobacterium_oryzihabitans__M15_T	77.5823	77.7416	78.3066	77.8189	94.4596	85.8598	94.2004	86.1521	94.408	94.4596	84.5408	93.8125	86.3887	94.5384	93.7095	100	93.7111	94.3807	86.0282	86.0233	93.9284	85.5179	94.3211	86.1586	78.4435	78.5078	67.5863	76.5907	76.1433	76.1159	76.5602	76.272	76.6519	76.4716	78.099	78.1038	78.4708	78.0089	76.9642	77.8254	76.9256	78.1795	78.2245	78.2471	76.499	76.1497	76.3911	76.5264	76.573
Agrobacterium_pusense__LMG_25623_T	79.4543	79.641	80.2398	79.7296	95.4865	87.7309	95.6652	88.3091	96.0757	96.9449	86.5497	96.1497	88.5312	96.9626	94.7445	93.7111	100	96.6664	87.9662	87.9742	96.6938	87.3803	95.4946	88.0918	80.1819	80.404	69.0881	78.3984	78.0169	77.9928	78.3581	78.1264	78.5706	78.2471	79.9099	79.9099	80.3509	79.8133	78.7316	79.6652	78.7783	80.074	80.0998	80.1561	78.3002	77.9074	78.1553	78.334	78.3581
Agrobacterium_radiobacter__NCIB_9042_T	79.361	79.5847	80.0982	79.6636	96.3654	87.7712	96.3928	88.235	96.6374	97.798	86.5368	96.6857	88.4732	97.9155	95.3256	94.3807	96.6664	100	87.9404	87.9646	97.2233	87.4254	96.0918	88.1191	80.3058	80.3445	69.006	78.4225	77.9493	77.9252	78.3646	78.0893	78.466	78.2922	79.8728	79.8584	80.2688	79.7827	78.6704	79.6298	78.6785	79.963	79.9855	80.008	78.2648	77.893	78.1698	78.2439	78.297
Agrobacterium_rosae__NCPPB_1650_T	78.9553	79.0841	79.7763	79.2274	88.1706	96.2821	87.8648	89.8382	87.9952	87.9726	85.6982	87.8567	90.4547	88.0338	87.5622	86.0282	87.9662	87.9404	100	94.6431	87.8986	93.7272	88.095	94.194	79.7038	79.7505	68.7163	78.1698	77.7336	77.3553	77.9235	77.7642	77.9477	78.0346	79.0487	79.1581	79.6539	78.9763	78.1779	78.8813	78.1264	79.6491	79.6604	79.6523	77.6644	77.2169	77.5791	77.7755	77.8286
Agrobacterium_rubi__DSM_6772_T	79.06	79.2016	79.8423	79.3529	88.1658	94.2028	87.8696	89.6966	88.0177	87.9726	85.6869	87.8326	90.363	88.0209	87.4994	86.0233	87.9742	87.9646	94.6431	100	87.8278	95.4881	88.0885	94.8282	79.7714	79.8133	68.7581	78.1698	77.7626	77.3891	78.0765	77.798	78.0217	78.0282	79.2064	79.2644	79.6765	79.0922	78.1924	79.0052	78.2181	79.8117	79.7553	79.7698	77.8205	77.3151	77.6918	77.9139	77.9139
Agrobacterium_salinitolerans__YIC_5082_T	79.3304	79.5461	80.0692	79.6346	95.9453	87.7034	95.9936	88.2785	96.3557	97.7851	86.4274	96.6117	88.4732	97.8382	95.1195	93.9284	96.6938	97.2233	87.8986	87.8278	100	87.3159	95.7811	88.0547	80.2093	80.3091	69.0205	78.3501	77.9123	77.8881	78.3517	78.0443	78.4306	78.1988	79.8471	79.8262	80.2881	79.7521	78.6157	79.6008	78.664	79.971	80.0499	80.037	78.2245	77.9654	78.2213	78.2551	78.3018
Agrobacterium_skierniewicense__Ch11_T	78.8427	78.9376	79.53	79.0519	87.6185	93.5409	87.3948	89.2089	87.4608	87.4527	85.431	87.3674	89.9074	87.4736	87.002	85.5179	87.3803	87.4254	93.7272	95.4881	87.3159	100	87.5348	93.4455	79.5187	79.5606	68.5779	77.9429	77.5002	77.1767	77.7674	77.5082	77.7545	77.8463	78.8475	78.9537	79.3594	78.8089	77.9316	78.7911	78.0056	79.5606	79.5107	79.5171	77.5437	77.0286	77.4551	77.6274	77.6435
Agrobacterium_tumefaciens__ATCC_4720_T	79.4205	79.5074	80.1288	79.604	97.5759	87.8826	96.0547	88.1932	96.1304	95.9887	86.5561	95.9243	88.3734	96.0032	96.3252	94.3211	95.4946	96.0918	88.095	88.0885	95.7811	87.5348	100	88.1561	80.235	80.2559	69.0817	78.4499	77.9767	77.9091	78.2744	78.0427	78.3678	78.3066	79.794	79.8101	80.2881	79.7054	78.701	79.5928	78.6559	79.9952	80.0258	80.0596	78.2455	77.9042	78.2503	78.3372	78.3839
Agrobacterium_vaccinii__B7-6_T	79.0584	79.1823	79.8406	79.3304	88.2398	93.704	88.0177	89.9074	88.1835	88.1658	85.835	87.9871	90.5223	88.1932	87.6362	86.1586	88.0918	88.1191	94.194	94.8282	88.0547	93.4455	88.1561	100	79.8262	79.9115	68.7936	78.1006	77.6644	77.4358	77.9429	77.703	77.9734	77.9799	79.1565	79.2386	79.7087	79.0551	78.3131	79.0358	78.2181	79.8374	79.8197	79.8245	77.8479	77.2555	77.7336	77.9219	77.9219
Aliirhizobium_smilacinae__PTYR-5_T	80.8161	81.093	81.7175	81.2169	80.1915	79.6106	80.1626	79.897	80.2575	80.3525	79.9936	80.1529	79.8439	80.3445	79.633	78.4435	80.1819	80.3058	79.7038	79.7714	80.2093	79.5187	80.235	79.8262	100	94.0249	68.6133	77.9477	77.6805	77.4986	77.8205	77.6579	77.9734	77.8463	79.2113	79.2515	79.8229	79.126	77.9847	78.5175	77.893	83.6604	83.7473	83.7408	77.5936	77.2813	77.6692	77.7497	77.7867
Alirhizobium_wenxiniae__DSM_100734_T	80.9899	81.2829	81.9493	81.3875	80.2334	79.6494	80.1497	80.0885	80.2897	80.441	80.2044	80.1803	79.9823	80.4394	79.7328	78.5078	80.404	80.3445	79.7505	79.8133	80.3091	79.5606	80.2559	79.9115	94.0249	100	68.6664	78.0636	77.8447	77.6644	78.0233	77.8946	78.2712	77.9557	79.4157	79.4753	79.9839	79.4044	78.1473	78.73	78.1425	83.8004	83.8551	83.9775	77.8382	77.5598	77.7143	77.8897	77.9123
Allopararhizobium_mangrovi__BGMRC_6574_T	69.1718	68.7292	69.0463	68.8048	68.9915	68.6782	68.9642	68.7646	69.1042	69.1364	68.9191	69.0559	68.7211	69.1445	68.5602	67.5863	69.0881	69.006	68.7163	68.7581	69.0205	68.5779	69.0817	68.7936	68.6133	68.6664	100	68.6133	68.4233	69.0913	68.5344	68.5264	68.9433	68.5553	69.6757	69.6547	69.5775	69.5131	68.7292	69.5002	69.159	68.5521	68.6068	68.705	70.1167	70.2052	70.1988	70.1795	70.2278
Allorhizobium_ampelinum__S4_T	78.0024	78.1489	78.6978	78.2181	78.3742	78.0415	78.1746	78.1875	78.3453	78.4097	77.9863	78.3308	78.2744	78.4467	77.8479	76.5907	78.3984	78.4225	78.1698	78.1698	78.3501	77.9429	78.4499	78.1006	77.9477	78.0636	68.6133	100	87.406	84.6197	92.0419	87.2757	84.9481	98.3855	81.0978	81.1573	81.8495	81.1155	77.1606	77.9509	77.1911	78.0845	78.0539	78.1408	77.064	76.8097	77.0946	77.2427	77.2443
Allorhizobium_oryziradicis__N19_T	77.4535	77.7626	78.3549	77.8431	77.9429	77.5636	77.8109	77.8334	77.9235	78.0217	77.7851	77.8431	77.8254	78.0201	77.3473	76.1433	78.0169	77.9493	77.7336	77.7626	77.9123	77.5002	77.9767	77.6644	77.6805	77.8447	68.4233	87.406	100	84.0113	86.7525	96.5296	84.1449	87.3062	80.5247	80.6326	81.4229	80.5183	76.9223	77.4905	76.8821	77.8431	77.7755	77.9026	76.771	76.4056	76.7501	76.8435	76.8853
Allorhizobium_sonneratiae__BGMRC_0089_T	77.8205	77.8463	78.3549	77.9155	77.8221	77.2133	77.7143	77.5372	77.8897	78.0072	77.6193	77.8076	77.6161	78.0233	77.2765	76.1159	77.9928	77.9252	77.3553	77.3891	77.8881	77.1767	77.9091	77.4358	77.4986	77.6644	69.0913	84.6197	84.0113	100	84.5231	84.0998	83.9839	84.5199	80.4089	80.5441	80.8419	80.4201	76.7533	77.5968	76.9932	77.3682	77.4101	77.4535	76.6326	76.4781	76.3831	76.5344	76.5537
Allorhizobium_taibaishanense__14971_T	77.7304	77.9863	78.5996	78.0942	78.2809	77.7896	78.1151	78.0926	78.2938	78.4193	77.9332	78.2664	78.2085	78.408	77.7207	76.5602	78.3581	78.3646	77.9235	78.0765	78.3517	77.7674	78.2744	77.9429	77.8205	78.0233	68.5344	92.0419	86.7525	84.5231	100	86.7252	84.961	92.0113	81.1042	81.0463	81.7835	81.0479	77.1042	77.7851	77.0946	77.8753	77.8672	78.0008	77.0881	76.8306	77.0012	77.138	77.1783
Allorhizobium_terrae__CC-HIH110_T	77.5388	77.8817	78.4419	77.9461	78.0249	77.5862	77.8817	77.9348	78.0298	78.1763	77.8286	77.9412	77.9477	78.1859	77.4358	76.272	78.1264	78.0893	77.7642	77.798	78.0443	77.5082	78.0427	77.703	77.6579	77.8946	68.5264	87.2757	96.5296	84.0998	86.7252	100	84.2398	87.1678	80.5779	80.6439	81.4616	80.5441	76.9932	77.4938	76.9304	77.8382	77.8205	77.8962	76.8612	76.573	76.7726	76.8563	76.9207
Allorhizobium_undicola__ATCC_700741_T	78.1972	78.2535	78.9537	78.3082	78.297	77.7832	78.2905	78.2085	78.4274	78.5529	78.0475	78.3662	78.2809	78.569	77.7674	76.6519	78.5706	78.466	77.9477	78.0217	78.4306	77.7545	78.3678	77.9734	77.9734	78.2712	68.9433	84.9481	84.1449	83.9839	84.961	84.2398	100	84.9062	81.204	81.2475	81.6499	81.0736	77.468	78.2567	77.5388	77.9171	78.0105	78.0652	77.2813	77.0913	77.1155	77.1895	77.233
Allorhizobium_vitis__NCPPB_3554_T	77.872	78.0491	78.5674	78.1264	78.231	77.9285	78.0475	78.0732	78.2085	78.2777	77.8431	78.1988	78.165	78.3115	77.7143	76.4716	78.2471	78.2922	78.0346	78.0282	78.1988	77.8463	78.3066	77.9799	77.8463	77.9557	68.5553	98.3855	87.3062	84.5199	92.0113	87.1678	84.9062	100	80.9384	80.9964	81.7658	80.9738	77.0688	77.7819	77.0254	77.9509	77.9058	77.9992	76.9706	76.6857	76.9577	77.1171	77.1429
Ciceribacter_ferrooxidans__F8825_T	79.2805	79.2	79.86	79.2676	79.8181	78.9148	79.6797	79.4414	79.8181	79.9694	79.8036	79.7586	79.4221	79.9775	79.2563	78.099	79.9099	79.8728	79.0487	79.2064	79.8471	78.8475	79.794	79.1565	79.2113	79.4157	69.6757	81.0978	80.5247	80.4089	81.1042	80.5779	81.204	80.9384	100	96.359	85.4052	96.7018	78.7203	80.0209	78.9827	79.1533	79.1952	79.274	78.9441	78.8765	78.7219	78.7847	78.833
Ciceribacter_lividus__DSM_25528_T	79.4141	79.2901	80.0209	79.3915	79.8326	79.0214	79.67	79.4865	79.8101	79.934	79.8229	79.728	79.4463	79.9388	79.266	78.1038	79.9099	79.8584	79.1581	79.2644	79.8262	78.9537	79.8101	79.2386	79.2515	79.4753	69.6547	81.1573	80.6326	80.5441	81.0463	80.6439	81.2475	80.9964	96.359	100	85.373	95.8954	78.7155	79.9823	78.9811	79.1952	79.2161	79.2724	78.9392	78.7734	78.7123	78.8008	78.8072
Ciceribacter_sichuanensis__S101_T	79.4254	79.5107	80.3509	79.5525	80.2157	79.4895	80.0885	79.8535	80.2189	80.3525	80.1722	80.14	79.8712	80.3895	79.6893	78.4708	80.3509	80.2688	79.6539	79.6765	80.2881	79.3594	80.2881	79.7087	79.8229	79.9839	69.5775	81.8495	81.4229	80.8419	81.7835	81.4616	81.6499	81.7658	85.4052	85.373	100	85.3006	79.1936	80.2592	79.303	79.6185	79.6024	79.699	78.9135	78.7767	78.7348	78.8362	78.8652
Ciceribacter_thiooxidans__F43B_T	79.171	79.1855	79.8696	79.2579	79.7038	78.8131	79.5879	79.3835	79.7038	79.8664	79.7408	79.6427	79.2998	79.8664	79.1823	78.0089	79.8133	79.7827	78.9763	79.0922	79.7521	78.8089	79.7054	79.0551	79.126	79.4044	69.5131	81.1155	80.5183	80.4201	81.0479	80.5441	81.0736	80.9738	96.7018	95.8954	85.3006	100	78.6254	79.8632	78.8459	79.1002	79.0905	79.1614	78.8233	78.7541	78.6431	78.7252	78.7686
Ectorhizobium_borbori__DSM_26385_T	77.4825	77.806	78.173	77.9123	78.627	78.1109	78.5239	78.4	78.6575	78.7799	78.6801	78.5095	78.2326	78.7686	78.0861	76.9642	78.7316	78.6704	78.1779	78.1924	78.6157	77.9316	78.701	78.3131	77.9847	78.1473	68.7292	77.1606	76.9223	76.7533	77.1042	76.9932	77.468	77.0688	78.7203	78.7155	79.1936	78.6254	100	85.0736	90.004	77.7304	77.7755	77.9316	77.3087	77.1155	77.328	77.4245	77.4358
Ectorhizobium_populi__CCTCC_AB_2013068_T	78.3437	78.1714	78.9537	78.2696	79.5235	78.8196	79.3883	79.1437	79.5557	79.7151	79.4286	79.472	79.0374	79.6909	79.0423	77.8254	79.6652	79.6298	78.8813	79.0052	79.6008	78.7911	79.5928	79.0358	78.5175	78.73	69.5002	77.9509	77.4905	77.5968	77.7851	77.4938	78.2567	77.7819	80.0209	79.9823	80.2592	79.8632	85.0736	100	85.6193	78.3903	78.5239	78.532	78.4	78.1907	78.2905	78.3952	78.4322
Ectorhizobium_quercum__BDR2-2_T	77.8286	77.7932	78.4016	77.8688	78.5706	78.0156	78.4789	78.3501	78.6962	78.7799	78.6704	78.5449	78.2519	78.804	78.1264	76.9256	78.7783	78.6785	78.1264	78.2181	78.664	78.0056	78.6559	78.2181	77.893	78.1425	69.159	77.1911	76.8821	76.9932	77.0946	76.9304	77.5388	77.0254	78.9827	78.9811	79.303	78.8459	90.004	85.6193	100	77.7497	77.7738	77.8624	77.3183	77.2716	77.3296	77.3618	77.3811
Endobacterium_cereale__RZME27_T	81.4616	81.6241	82.4	81.7577	79.9726	79.5525	79.8149	79.9002	79.9646	80.0193	79.963	79.9115	79.8841	80.0322	79.4382	78.1795	80.074	79.963	79.6491	79.8117	79.971	79.5606	79.9952	79.8374	83.6604	83.8004	68.5521	78.0845	77.8431	77.3682	77.8753	77.8382	77.9171	77.9509	79.1533	79.1952	79.6185	79.1002	77.7304	78.3903	77.7497	100	95.9517	95.6861	77.5662	77.0318	77.5598	77.6354	77.7111
Endobacterium_panacihumi__KCTC_62017_T	81.4889	81.6274	82.4258	81.7545	79.9968	79.5751	79.8342	79.8938	80.0241	80.0982	80.008	79.9324	79.9082	80.103	79.4237	78.2245	80.0998	79.9855	79.6604	79.7553	80.0499	79.5107	80.0258	79.8197	83.7473	83.8551	68.6068	78.0539	77.7755	77.4101	77.8672	77.8205	78.0105	77.9058	79.1952	79.2161	79.6024	79.0905	77.7755	78.5239	77.7738	95.9517	100	96.3686	77.5887	77.1316	77.5437	77.666	77.7336
Endobacterium_yantingense__CCTCC_AB_2014007_T	81.5742	81.7449	82.5304	81.8849	80.0161	79.5428	79.8648	79.9034	80.0145	80.0869	79.9581	79.9678	79.9195	80.0885	79.4221	78.2471	80.1561	80.008	79.6523	79.7698	80.037	79.5171	80.0596	79.8245	83.7408	83.9775	68.705	78.1408	77.9026	77.4535	78.0008	77.8962	78.0652	77.9992	79.274	79.2724	79.699	79.1614	77.9316	78.532	77.8624	95.6861	96.3686	100	77.7078	77.1509	77.6129	77.7078	77.7706
Ensifer_adhaerens__Casida_A_T	77.0817	77.4181	77.9268	77.5388	78.2519	77.5781	78.0813	77.9847	78.2519	78.3163	78.0137	78.1779	77.9461	78.3598	77.6547	76.499	78.3002	78.2648	77.6644	77.8205	78.2245	77.5437	78.2455	77.8479	77.5936	77.8382	70.1167	77.064	76.771	76.6326	77.0881	76.8612	77.2813	76.9706	78.9441	78.9392	78.9135	78.8233	77.3087	78.4	77.3183	77.5662	77.5887	77.7078	100	89.0575	92.6841	92.7823	92.7469
Ensifer_aridi__LMR001_T	76.9529	77.0704	77.6129	77.1525	77.8431	77.0793	77.7159	77.5533	77.9074	78.0056	77.5581	77.8479	77.5421	78.0282	77.2958	76.1497	77.9074	77.893	77.2169	77.3151	77.9654	77.0286	77.9042	77.2555	77.2813	77.5598	70.2052	76.8097	76.4056	76.4781	76.8306	76.573	77.0913	76.6857	78.8765	78.7734	78.7767	78.7541	77.1155	78.1907	77.2716	77.0318	77.1316	77.1509	89.0575	100	88.9932	88.961	88.9272
Ensifer_canadensis__T173_T	76.961	77.2362	77.7046	77.3521	78.1666	77.4877	78.0555	77.8881	78.2085	78.2487	77.8785	78.1376	77.7964	78.2761	77.5372	76.3911	78.1553	78.1698	77.5791	77.6918	78.2213	77.4551	78.2503	77.7336	77.6692	77.7143	70.1988	77.0946	76.7501	76.3831	77.0012	76.7726	77.1155	76.9577	78.7219	78.7123	78.7348	78.6431	77.328	78.2905	77.3296	77.5598	77.5437	77.6129	92.6841	88.9932	100	97.1429	97.2089
Ensifer_morelensis__Lc04_T	77.0946	77.3618	77.8447	77.5082	78.2181	77.6702	78.1312	78.0185	78.2889	78.3356	77.9541	78.2165	77.9638	78.3453	77.6821	76.5264	78.334	78.2439	77.7755	77.9139	78.2551	77.6274	78.3372	77.9219	77.7497	77.8897	70.1795	77.2427	76.8435	76.5344	77.138	76.8563	77.1895	77.1171	78.7847	78.8008	78.8362	78.7252	77.4245	78.3952	77.3618	77.6354	77.666	77.7078	92.7823	88.961	97.1429	100	98.4258
Ensifer_oleiphilus__HO-A22_T	77.1155	77.3988	77.8592	77.5308	78.2889	77.7137	78.1827	78.0716	78.3276	78.4016	78.0475	78.2503	78.0153	78.4145	77.7239	76.573	78.3581	78.297	77.8286	77.9139	78.3018	77.6435	78.3839	77.9219	77.7867	77.9123	70.2278	77.2443	76.8853	76.5537	77.1783	76.9207	77.233	77.1429	78.833	78.8072	78.8652	78.7686	77.4358	78.4322	77.3811	77.7111	77.7336	77.7706	92.7469	88.9272	97.2089	98.4258	100
Ensifer_sesbaniae__CCBAU_65729_T	77.093	77.4777	77.9445	77.5936	78.2278	77.4474	78.0765	77.9654	78.2567	78.3598	77.9863	78.1779	77.8559	78.3855	77.6724	76.528	78.2986	78.2551	77.571	77.7127	78.2922	77.4406	78.2664	77.6982	77.5742	77.7771	70.1586	77.1123	76.874	76.6262	77.1332	76.9706	77.2909	77.0044	79.0551	79.0423	79.0117	78.9425	77.3586	78.4596	77.3634	77.5807	77.6483	77.7433	96.0048	89.402	92.5489	92.5634	92.5296
Ferirhizobium_litorale__KMM_9576_T	79.274	79.2644	79.9565	79.369	80.4926	79.8237	80.359	80.0708	80.5006	80.6213	80.4427	80.4153	80.0692	80.6471	79.9549	78.7268	80.6085	80.5119	80.0225	80.0338	80.5972	79.7167	80.5586	79.9968	79.728	80.0821	70.1586	79.2885	78.965	78.6028	79.1404	79.0181	79.332	79.1565	81.7159	81.7304	81.6225	81.5823	78.9328	80.4797	79.3143	79.7392	79.7103	79.8712	80.3863	80.0177	80.3573	80.3783	80.4604
Ferranicluibacter_rubi__CRRU44_T	75.868	76.0306	76.4314	76.1481	76.5891	76.1446	76.5247	76.4893	76.5988	76.6744	76.3686	76.5875	76.3911	76.6519	76.0821	74.8604	76.7195	76.6181	76.272	76.3783	76.5843	76.2012	76.5988	76.3364	76.2237	76.3107	69.3344	76.0402	75.4736	75.3223	75.839	75.5155	75.8519	75.9243	76.9577	76.9143	77.093	76.8708	75.7875	76.6117	75.8423	76.14	76.1416	76.2865	81.373	80.9111	81.5694	81.6241	81.6885
Flavimaribacter_sediminis__WL0058_T	69.8769	69.7288	70.0877	69.7626	70.0893	69.6403	70.0185	69.8366	70.1038	70.2117	69.9332	70.07	69.7513	70.2455	69.6644	68.6262	70.1924	70.1392	69.7674	69.74	70.1505	69.7095	70.0861	69.8028	69.6483	69.6918	69.5968	69.6032	69.3586	69.8897	69.4342	69.4068	69.7948	69.497	70.862	70.8298	70.6543	70.7268	69.8865	70.6076	70.1441	69.6692	69.761	69.7594	71.4125	71.4978	71.3433	71.4028	71.435
Gellertiella_hungarica__DSM_29853_T	77.5131	77.6628	78.0861	77.74	77.6547	77.068	77.5485	77.402	77.7062	77.835	77.5501	77.6016	77.3795	77.8592	77.0479	75.9694	77.7948	77.7803	77.13	77.1686	77.7481	76.903	77.7014	77.1139	77.2716	77.5726	68.9561	77.2233	76.7968	76.9722	77.2266	76.8789	77.3843	77.1219	78.8523	78.9183	78.8748	78.7718	77.0624	78.0378	77.2716	77.3634	77.4632	77.5292	77.9332	77.8093	77.7416	77.8559	77.9203
Georhizobium_profundi__WS11_T	71.4978	71.3352	71.728	71.4189	71.8117	71.3661	71.6684	71.6861	71.8036	71.9066	71.6958	71.728	71.5026	71.8938	71.2563	70.3276	71.8664	71.8068	71.4141	71.5316	71.7618	71.3433	71.8036	71.398	71.3207	71.4688	70.0555	71.2612	71.0278	71.0905	71.2515	71.0648	71.501	71.1694	72.528	72.5441	72.4732	72.3718	71.1501	71.8905	71.3932	71.4398	71.4205	71.3996	72.9867	73.0559	73.0044	73.0511	73.0511
Heterorhizobium_halophytocola__DSM_21600_T	77.5742	77.5533	78.2471	77.6708	78.0571	77.5039	77.959	77.7465	78.062	78.1103	77.9171	77.9445	77.8398	78.1135	77.4954	76.2913	78.0523	78.0588	77.6097	77.7658	78.0652	77.4664	78.0781	77.674	77.6451	77.7127	69.1493	79.3111	78.8571	78.8507	79.2483	78.8974	79.031	79.1855	80.8145	80.8563	81.3505	80.7678	76.9062	77.5179	77.035	77.4085	77.439	77.4841	76.7549	76.5215	76.7404	76.8515	76.8789
Hoeflea_alexandrii__DSM_16655_T	71.7634	71.6459	72.0563	71.7296	71.7859	71.4161	71.7779	71.5557	71.905	71.9855	71.8873	71.802	71.5461	72.0193	71.3706	70.3404	71.9485	71.9131	71.4946	71.5541	71.8616	71.3915	71.8487	71.5412	71.6958	71.7924	69.439	71.6056	71.3722	71.6748	71.5396	71.4978	71.6266	71.4946	72.792	72.9127	72.7662	72.6905	71.6024	72.3944	71.926	71.5622	71.6072	71.6427	73.1445	73.1252	73.159	73.3054	73.3344
Hoeflea_algicola__G2-23_T	70.8942	70.7783	71.1887	70.862	70.9537	70.5944	70.9473	70.8072	71.0922	71.1018	71.0229	70.9569	70.6865	71.1243	71.1855	69.5356	71.0761	71.0551	70.6913	70.73	71.039	70.5545	70.9891	70.7171	70.8314	70.9296	68.9883	70.8942	70.6608	70.9135	70.73	70.767	70.9006	70.767	71.9227	72.0724	71.905	71.8101	70.7783	71.5783	71.0744	70.7992	70.7783	70.8716	72.3461	72.2543	72.4121	72.507	72.5956
Hoeflea_halophila__KCTC_23107_T	71.3336	71.1678	71.5815	71.2644	71.3416	70.9722	71.2644	71.237	71.4495	71.501	71.2853	71.3336	71.1855	71.5284	70.8893	69.8302	71.4559	71.4575	71.0535	71.2	71.4044	71.0229	71.3803	71.192	71.2225	71.3256	69.035	71.2048	70.973	71.2241	71.1565	71.0922	71.3642	71.1082	72.3123	72.4716	72.2736	72.2913	71.2193	71.963	71.5284	71.1453	71.1726	71.2258	72.6326	72.6809	72.6648	72.8209	72.8274
Hoeflea_marina__DSM_16791_T	71.596	71.4592	71.8728	71.559	71.6249	71.4436	71.5911	71.5783	71.7408	71.7022	71.6716	71.6523	71.501	71.7264	71.1678	70.0459	71.7425	71.6362	71.4527	71.5493	71.6877	71.3738	71.7247	71.4704	71.4511	71.5396	69.6016	71.5992	71.2885	71.5187	71.4769	71.3738	71.641	71.5026	72.6117	72.7018	72.6133	72.5167	71.5091	72.3654	71.7779	71.5074	71.5815	71.596	73.196	73.1557	73.3215	73.4101	73.5002
Hoeflea_olei__JC234_T	71.8793	71.6588	72.2334	71.7328	71.9195	71.4952	71.9646	71.6829	72.0885	72.0998	71.7779	71.9839	71.6185	72.1352	71.4334	70.4483	72.0306	72.0338	71.5412	71.6507	72.0531	71.4785	72.0113	71.5783	71.6523	71.7328	69.629	71.7972	71.4769	71.7038	71.7376	71.5751	71.9404	71.6909	72.9272	73.0688	72.8451	72.8354	71.7569	72.594	72.0515	71.5477	71.6668	71.6362	73.241	73.3264	73.4101	73.4036	73.4406
Hoeflea_phototrophica__DFL-43_T	71.4109	71.4012	71.7666	71.4704	71.6813	71.3031	71.6266	71.472	71.7344	71.8117	71.5799	71.6636	71.4881	71.8149	71.1646	70.1602	71.7151	71.7425	71.3803	71.4431	71.7473	71.2322	71.6716	71.4624	71.3738	71.3899	69.3199	71.3497	71.1903	71.3626	71.2177	71.274	71.3465	71.2547	72.5537	72.7147	72.4346	72.5602	71.3642	72.2109	71.6555	71.3706	71.4076	71.4366	72.8869	72.9143	72.9835	73.0608	73.1026
Hoeflea_poritis__E7-10_T	70.7992	70.7139	70.9875	70.7316	71.0551	70.6913	71.0004	70.9425	71.1147	71.2563	70.9553	71.0245	70.8523	71.2692	70.6109	69.6402	71.2322	71.1227	70.7461	70.7783	71.1388	70.5433	71.1517	70.8555	70.7316	70.8652	70.0813	70.3099	70.1602	70.6109	70.2986	70.2954	70.804	70.2535	71.7312	71.6958	71.6652	71.6249	70.6881	71.5702	71.0696	70.5159	70.561	70.5867	72.4072	72.7018	72.536	72.5698	72.565
Hoeflea_prorocentri__PM5-8_T	70.6398	70.4354	70.8008	70.5191	70.907	70.6332	70.8346	70.7252	70.9569	71.0873	70.7622	70.9425	70.6962	71.0584	70.4467	69.4616	70.9988	70.936	70.6978	70.7026	70.9924	70.6189	71.0036	70.8089	70.6624	70.7573	69.938	70.0845	69.8946	70.4596	70.0072	70.0652	70.4708	70.0378	71.3771	71.3594	71.3835	71.3465	70.5449	71.3932	70.8443	70.2535	70.3131	70.3485	72.1481	72.2463	72.2366	72.3493	72.3396
Hoeflea_ulvae__J2-29_T	70.6849	70.5433	71.0423	70.6495	70.738	70.4491	70.7203	70.6431	70.8185	70.8427	70.7863	70.7219	70.5529	70.8636	70.3437	69.2555	70.8185	70.8072	70.495	70.5722	70.7815	70.4145	70.7976	70.5336	70.6801	70.738	68.4829	70.5561	70.4499	70.561	70.4708	70.5384	70.7445	70.4644	71.7441	71.9227	71.6378	71.7022	70.4	71.2435	70.8314	70.5159	70.5803	70.6334	71.9549	71.9952	72.0773	72.132	72.2173
Martelella_endophytica__YC6887_T	72.2237	72.0064	72.5714	72.0998	72.5457	72.0812	72.4909	72.5119	72.6889	72.7485	72.3461	72.5473	72.3734	72.7678	72.0708	71.0777	72.7565	72.7388	72.1738	72.198	72.6406	72.0241	72.6197	72.2157	72.2495	72.4636	67.4833	71.8744	71.8004	72.1095	71.8777	71.897	72.3751	71.7956	73.0318	73.0173	73.0913	72.9465	72.4909	72.9771	72.6664	72.1111	72.0789	72.1883	72.1368	71.9855	72.0467	72.1899	72.1755
Martelella_limonii__NBRC_109441_T	72.1256	71.7199	72.4362	71.7859	72.1529	71.76	72.1288	72.1256	72.2672	72.2994	71.9855	72.1352	71.9855	72.3203	71.6684	70.7187	72.3203	72.2608	71.86	71.8455	72.2221	71.7103	72.2624	71.9469	71.8149	72	67.501	71.6539	71.5734	71.9871	71.559	71.6507	72.0451	71.5284	72.6149	72.6584	72.7437	72.5505	72.0515	72.7195	72.4056	71.7425	71.7569	71.8503	71.7167	71.7988	71.831	71.9742	71.9887
Martelella_lutilitoris__GH2-6_T	72.0145	71.6427	72.3396	71.7183	72.1014	71.7519	72.1127	72.1449	72.2575	72.3139	72.0338	72.1304	72.0676	72.3348	71.6588	70.738	72.3268	72.293	71.9115	71.9066	72.1964	71.7618	72.2044	71.8825	71.7972	71.9903	67.4398	71.7087	71.6185	71.9066	71.6732	71.7054	72.0386	71.5606	72.8579	72.8805	72.8419	72.8386	72.2237	72.7775	72.5215	71.736	71.7215	71.7746	71.9421	71.9839	71.9002	71.9823	71.9759
Martelella_mangrovi__DSM_28102_T	71.6266	71.3272	72.0097	71.4141	71.8165	71.4016	71.8036	71.7135	71.9421	72.0097	71.7087	71.8551	71.6346	72.0258	71.3722	70.3952	72.0145	71.971	71.5718	71.6362	71.9243	71.4511	71.8728	71.567	71.4753	71.6861	67.0825	71.2805	71.2724	71.4672	71.266	71.3658	71.6893	71.1469	72.3799	72.4217	72.4298	72.3525	71.8358	72.3783	72.1658	71.398	71.3948	71.4093	71.5429	71.5541	71.5252	71.604	71.6072
Martelella_mediterranea__MACL11_T	72.0306	71.7569	72.4121	71.839	72.1996	71.7729	72.2044	72.2173	72.3235	72.3734	72.0097	72.1722	72.0064	72.4024	71.7473	70.7654	72.3767	72.2962	71.8809	71.9372	72.3187	71.7634	72.2608	71.8825	71.9324	72.0612	67.4286	71.6459	71.5252	71.9002	71.6539	71.6604	72.0579	71.5477	72.7211	72.7565	72.8547	72.631	72.1416	72.8193	72.47	71.8551	71.868	71.9598	71.7763	71.8809	71.765	71.8857	71.897
Martelella_radicis__DSM_28101_T	72.0692	71.7505	72.3895	71.8342	72.1851	71.781	72.1899	72.2431	72.3235	72.3911	72.1191	72.2254	72.0773	72.404	71.7392	70.8201	72.4089	72.3734	71.971	71.9388	72.2817	71.7924	72.3123	71.9485	71.8825	72.0885	67.5042	71.7553	71.6539	71.9388	71.6652	71.7553	72.0354	71.6137	72.8129	72.8853	72.8193	72.8193	72.2994	72.8628	72.5425	71.8696	71.868	71.9179	71.9437	71.963	71.9759	72.066	72.0612
Mesorhizobium_ciceri__WSM1271_T	68.2173	68.161	68.4201	68.2254	68.5231	68.2229	68.4459	68.4636	68.602	68.6551	68.3944	68.573	68.2865	68.6262	68.0676	67.0954	68.639	68.5392	68.2334	68.3219	68.5586	68.2254	68.5553	68.3638	68.2962	68.396	66.7091	68.0628	67.9034	68.0773	68.0515	67.9437	68.2672	67.9388	68.903	68.8708	68.8177	68.7807	68.4008	68.8032	68.5038	68.2414	68.2463	68.33	69.6048	69.6435	69.7433	69.7996	69.8093
Mesorhizobium_huakuii__7653R_T	68.4314	68.3686	68.5956	68.4266	68.7372	68.3569	68.5907	68.6905	68.7453	68.8306	68.6423	68.6809	68.4555	68.8225	68.2849	67.2596	68.7839	68.7839	68.4153	68.4861	68.7372	68.3767	68.7099	68.5312	68.4539	68.5119	66.9602	68.1932	68.0579	68.2511	68.2189	68.1062	68.3702	68.0901	69.1638	69.1606	69.035	69.0044	68.5891	69.0205	68.7565	68.3863	68.4217	68.4926	69.7416	69.7964	69.8382	69.9252	69.9123
Mesorhizobium_loti__DSM_2626_T	68.1883	68.1561	68.3847	68.2334	68.4942	68.1922	68.4024	68.4362	68.5392	68.6133	68.3638	68.5038	68.2624	68.5988	68.0435	67.0648	68.5569	68.5103	68.2173	68.2608	68.507	68.1674	68.5038	68.3107	68.2511	68.2592	66.6946	68.0193	67.9243	67.9871	67.9952	67.9549	68.1787	67.8905	68.8773	68.8628	68.7855	68.7388	68.3863	68.7324	68.4459	68.2173	68.2302	68.338	69.5984	69.6032	69.7046	69.7529	69.7658
Metarhizobium_album__NS-104_T	79.2821	79.4286	80.0435	79.501	80.5151	79.7898	80.3767	80.1883	80.594	80.6777	80.4266	80.4346	80.2044	80.668	80.0258	78.7767	80.5779	80.5714	79.86	79.9421	80.536	79.6169	80.573	79.86	79.7827	80.029	69.6435	79.1388	78.6302	78.4483	79.2048	78.7203	79.126	79.0873	81.1976	81.1573	81.4068	81.0382	78.9151	80.2592	79.0181	79.6732	79.6266	79.6716	80.0322	79.7457	80.0386	80.1256	80.1239
Mycoplana_azooxidifex__DSM_100211_T	76.8225	76.9433	77.3666	77.0414	77.6306	77.0212	77.4584	77.4213	77.6241	77.7706	77.5646	77.5678	77.2539	77.7867	77.1429	75.9485	77.7223	77.695	77.1348	77.1509	77.6419	76.8692	77.6499	77.1911	77.3473	77.5131	70.0861	76.6873	76.359	76.1577	76.6584	76.3863	76.8258	76.5634	78.6913	78.6109	78.7364	78.4419	76.6165	77.7626	76.866	76.932	76.9368	77.1364	81.5952	81.241	81.4229	81.6048	81.5984
Mycoplana_dimorpha__DSM_7138_T	76.8998	77.101	77.4406	77.1911	77.5404	76.8501	77.3698	77.3054	77.5903	77.7223	77.3714	77.4922	77.2233	77.7449	77.0366	75.8551	77.6982	77.5726	76.9159	76.9899	77.5775	76.7163	77.5614	77.0543	77.2845	77.4535	70.2229	76.6873	76.3944	76.2978	76.6616	76.47	76.8853	76.6004	78.6431	78.6318	78.7316	78.4982	76.6922	77.7819	76.9223	77.0978	77.1155	77.2378	81.695	81.4889	81.5211	81.6596	81.6097
Mycoplana_ramosa__DSM_7292_T	76.874	77.0189	77.4423	77.1074	77.6531	76.934	77.5453	77.3827	77.7175	77.8978	77.5598	77.6467	77.3714	77.9155	77.1252	76.029	77.8093	77.7577	77.0753	77.1107	77.7304	76.8596	77.6531	77.196	77.3087	77.5646	70.3759	76.8579	76.5666	76.4105	76.7565	76.6551	76.9207	76.7421	78.7622	78.7557	78.8056	78.5626	76.6535	77.8656	76.9899	77.1638	77.1445	77.2507	81.8431	81.6998	81.7239	81.8141	81.8189
Mycoplana_rhizolycopersici__DBTS2_T	76.9948	77.2024	77.5195	77.299	77.864	77.1261	77.7368	77.5356	77.9187	78.0571	77.7658	77.8076	77.3907	78.0539	77.4004	76.2254	78.0217	77.9284	77.2443	77.307	77.9429	77.0093	77.9493	77.3537	77.3843	77.6515	70.2068	76.903	76.5006	76.4861	76.8258	76.565	77.0286	76.8225	78.6881	78.6881	78.7622	78.5658	76.8467	77.7449	77.0511	77.159	77.2636	77.2829	81.7352	81.4262	81.5807	81.7706	81.6692
Mycoplana_subbaraonis__JC85_T	76.9111	77.1541	77.5131	77.2427	77.7626	77.1358	77.6177	77.5195	77.798	77.9718	77.6708	77.7111	77.4052	77.9718	77.2555	76.1078	77.9139	77.8109	77.233	77.2974	77.8495	77.0398	77.8414	77.3457	77.2732	77.5437	70.1634	76.7839	76.4153	76.3718	76.9223	76.4732	76.9899	76.7131	78.6173	78.6173	78.7734	78.4789	76.7646	77.6837	77.0157	77.0592	77.1654	77.1863	81.6515	81.4423	81.4809	81.6531	81.5903
Neopararhizobium_haloflavum__XC0140_T	71.5348	71.3545	71.7634	71.3867	71.6765	71.2385	71.5654	71.493	71.6748	71.8004	71.4575	71.641	71.3416	71.802	71.2048	70.2117	71.839	71.6877	71.3256	71.4398	71.6974	71.3497	71.6926	71.4076	71.3465	71.4881	70.5851	71.2225	70.8266	71.1646	71.192	70.8684	71.4624	71.1855	72.396	72.3831	72.2769	72.3139	71.2676	72.0628	71.5493	71.2016	71.1968	71.192	73.0769	73.27	73.0656	73.1686	73.2056
Neorhizobium_alkalisoli__DSM_21826_T	81.9638	82.0732	82.7686	82.1891	81.0302	80.2305	80.9288	80.6519	81.1091	81.2233	80.6938	80.9416	80.7936	81.262	80.4491	79.1581	81.0656	81.1606	80.359	80.4233	81.0962	80.1529	81.0543	80.3042	85.9911	85.8753	69.2539	78.6527	78.1441	78.1827	78.5095	78.2487	78.7396	78.5046	80.7421	80.6905	80.7726	80.5746	78.8604	79.9823	78.9618	83.2998	83.4559	83.4575	78.6592	78.598	78.6833	78.7268	78.7799
Neorhizobium_deserti__SPY-1_T	81.3859	81.4374	82.1843	81.5292	80.0837	79.6994	80.0177	79.9533	80.1352	80.2527	80.0483	79.9581	79.9276	80.2801	79.5751	78.305	80.1594	80.1497	79.8519	79.897	80.1626	79.6588	80.1449	79.831	85.3811	85.4519	68.9803	78.239	77.8366	77.6805	78.1183	77.8511	78.2632	78.0797	79.8036	79.7569	80.1239	79.6555	78.0427	79.1807	78.1907	82.9103	82.9489	82.9843	78.0427	77.798	77.9638	78.0845	78.0845
Neorhizobium_galegae__HAMBI_540_T	81.7046	82.0861	82.7928	82.1779	81.13	80.4017	80.9915	80.6825	81.1348	81.2105	80.8048	81.0125	80.7775	81.2507	80.5392	79.1565	81.0093	81.1203	80.573	80.6326	81.0865	80.2704	81.1252	80.4571	85.9316	85.6499	69.1091	78.6044	78.1972	78.0684	78.4789	78.2245	78.5722	78.4885	80.4732	80.4523	80.7726	80.2398	78.7622	79.8342	78.8217	83.3819	83.3207	83.4173	78.5883	78.3485	78.7203	78.7638	78.7799
Neorhizobium_huautlense__DSM_21817_T	81.9541	82.1231	82.8169	82.2455	81.0334	80.2128	80.9175	80.6487	81.0994	81.2877	80.6294	80.9529	80.8048	81.3103	80.4201	79.2225	81.1477	81.2072	80.3557	80.4523	81.1702	80.1642	81.0608	80.3091	86.0748	85.9477	69.241	78.6189	78.194	78.2406	78.5819	78.3066	78.759	78.4869	80.7775	80.7034	80.7759	80.6052	78.7911	80.008	78.8523	83.2467	83.3803	83.398	78.6221	78.635	78.5835	78.6366	78.6479
Neorhizobium_lilium__24NR_T	81.2137	81.1493	81.9171	81.2475	80.0853	79.6429	79.9549	79.7875	80.0467	80.1175	79.8085	79.9791	79.7473	80.1416	79.538	78.2648	80.037	80.0628	79.7569	79.7875	80.0483	79.5847	80.1577	79.6958	84.9899	85.0688	68.7421	78.0314	77.6708	77.6869	78.2068	77.6805	78.1215	77.9638	79.5139	79.5525	79.8761	79.4141	78.0185	78.8362	78.07	82.4048	82.3871	82.4547	77.6032	77.3537	77.5437	77.6467	77.6789
Neorhizobium_petrolearium__DSM_26482_T	81.9557	82.0282	82.9151	82.136	80.895	80.1434	80.771	80.5618	80.9626	81.1654	80.6632	80.8515	80.5811	81.1976	80.2624	79.0793	81.0093	81.0624	80.2479	80.3316	81.0221	80.0757	80.932	80.2286	85.8913	85.8962	69.4487	78.5239	78.0781	78.1473	78.4757	78.1634	78.6833	78.3775	81.0511	81.0382	80.8676	80.8241	78.9618	80.1352	79.1372	83.2258	83.3658	83.4028	78.8346	78.767	78.7509	78.8008	78.8056
Neorhizobium_phenanthreniclasticum__Rsf11_T	81.9155	82.0249	82.8813	82.1425	80.8596	80.1321	80.7726	80.5763	80.9529	81.13	80.6873	80.8386	80.565	81.1702	80.3187	79.1324	81.0527	81.0463	80.2865	80.3219	80.998	80.0644	80.9223	80.206	85.7803	85.8592	69.3537	78.4837	78.0829	78.0926	78.4596	78.202	78.627	78.3453	80.9513	80.9433	80.8258	80.7372	78.9746	80.1223	79.0841	83.2145	83.3529	83.4093	78.8233	78.7107	78.6769	78.7895	78.7992
Neorhizobium_populisoli__XQZ8_T	81.1284	81.4036	82.1392	81.5147	80.2463	79.743	80.1561	80.0032	80.3155	80.3847	80.0708	80.2559	80.1658	80.4169	79.7569	78.474	80.2672	80.3203	79.8986	79.9147	80.3042	79.6813	80.3123	79.8406	85.8044	85.7127	68.5264	78.1408	77.7449	77.526	78.1586	77.8093	78.062	78.0105	79.7006	79.7264	80.198	79.5348	78.1344	78.9489	78.0845	83.2435	83.2209	83.3191	78.062	77.6837	77.938	78.1103	78.107
Neorhizobium_terrae__NAU-18_T	81.9606	82.0539	82.833	82.1586	80.8918	80.1886	80.8177	80.6149	80.9738	81.1074	80.7082	80.8113	80.6358	81.1396	80.338	79.0777	81.0028	80.9996	80.3284	80.3445	80.9819	80.0998	80.9078	80.301	86.0298	86.0958	69.1461	78.5787	78.1376	78.1891	78.4274	78.2423	78.6688	78.4	80.5779	80.5618	80.8274	80.3525	78.8233	79.9823	78.9344	83.5091	83.5879	83.5992	78.7976	78.5577	78.6978	78.7799	78.8378
Neorhizobium_tomejilense__T17_20_T	81.8559	82.1151	82.7493	82.2374	80.9368	80.2402	80.8129	80.5602	80.9594	81.0865	80.6905	80.8467	80.6616	81.0978	80.3412	79.0004	80.8676	80.9738	80.3895	80.4604	80.9336	80.1545	80.9352	80.3316	86.0813	85.8592	69.0897	78.6334	78.2342	78.0024	78.4419	78.2197	78.5481	78.5095	80.4459	80.3976	80.7485	80.2527	78.7702	79.8922	78.8233	83.5252	83.5203	83.5493	78.5851	78.3179	78.7074	78.7654	78.7638
Neorhizobium_tunisiense__IRAMC_178_T	81.8946	82.1199	82.9183	82.2085	81.0366	80.3338	80.9111	80.6036	81.1074	81.1863	80.8016	80.9272	80.7598	81.2153	80.4217	79.1211	81.0044	81.0946	80.4781	80.5634	81.0479	80.2044	81.0141	80.4024	86.1408	85.8978	69.1686	78.6479	78.3308	78.1167	78.4934	78.2905	78.6076	78.4966	80.5634	80.4732	80.8612	80.396	78.9022	79.9871	78.9505	83.5751	83.5879	83.6201	78.7252	78.4547	78.8394	78.8909	78.8909
Neorhizobium_turbinariae__NTR19_T	81.7207	81.9783	82.5368	82.0845	80.6535	80.0158	80.5247	80.4201	80.6728	80.8209	80.5457	80.5746	80.5666	80.8113	80.0853	78.8909	80.8048	80.6986	80.1722	80.2865	80.7034	80.0467	80.6793	80.1771	85.4744	85.6386	69.3344	78.4354	78.099	78.0942	78.3726	78.1553	78.6318	78.3356	80.2302	80.1674	80.5151	80.0241	78.6656	79.5364	78.9135	83.1549	83.1742	83.3095	78.4579	78.1924	78.371	78.4805	78.4998
Neorhizobium_vignae__CCBAU_05176_T	81.8753	82.1666	82.87	82.2841	81.0543	80.3274	80.9465	80.6149	81.1058	81.2008	80.7372	80.9658	80.7372	81.233	80.4765	79.1388	81.0157	81.0881	80.4813	80.5489	81.0382	80.2286	81.0881	80.3493	86.1505	85.9171	69.1203	78.7058	78.2487	78.1135	78.5545	78.268	78.5867	78.5883	80.573	80.499	80.8145	80.3751	78.8684	79.9549	78.9087	83.5783	83.5461	83.5718	78.6946	78.4676	78.8201	78.8909	78.8845
Onobrychidicola_muellerharveyae__TH2_T	74.0564	74.0127	74.634	74.1179	74.5595	74.2078	74.3832	74.4754	74.5175	74.5838	74.4981	74.4495	74.4884	74.6048	74.0111	72.7961	74.5288	74.5434	74.27	74.3816	74.5401	74.1357	74.5401	74.3622	74.4075	74.5029	68.1206	74.2182	73.8461	73.9221	74.1001	73.8671	74.3881	74.0936	75.1776	75.1549	75.2746	75.1128	74.2861	74.7504	74.3622	74.2635	74.2861	74.27	75.9444	75.6176	75.8037	75.8441	75.8943
Oryzifoliimicrobium_ureilyticum__SG148_T	77.5047	77.6109	77.9779	77.7075	77.9119	77.4454	77.788	77.8604	77.986	78.0648	77.6431	77.8926	77.767	78.0906	77.3759	76.2491	77.9988	77.9506	77.5385	77.487	77.9602	77.2584	77.9699	77.5481	77.6689	77.928	68.8043	77.3791	77.0041	77.0942	77.3212	77.0717	77.4789	77.3115	78.4834	78.4335	78.5767	78.3707	76.8688	77.6141	76.8721	77.685	77.6833	77.7429	77.4194	77.363	77.3888	77.4886	77.5336
Paenirhizobium_daejeonense__CCBAU10050_T	79.4318	79.4994	80.301	79.5622	80.2044	79.5477	80.0596	79.8809	80.2302	80.3718	80.2479	80.1594	79.8954	80.4008	79.6926	78.4531	80.3815	80.2897	79.6877	79.6893	80.3074	79.3722	80.2704	79.7038	79.7827	79.9227	69.5372	81.806	81.3537	80.8338	81.7111	81.3618	81.6773	81.7223	85.3537	85.2974	97.835	85.2314	79.1292	80.2125	79.2853	79.6266	79.5992	79.7119	78.8604	78.7284	78.7074	78.7928	78.8201
Paenirhizobium_naphthalenivorans__NBRC_107585_T	78.8378	78.9231	79.7907	79.0229	79.7811	79.1312	79.6571	79.3465	79.8213	79.9195	79.5895	79.6974	79.3481	79.9581	79.2258	77.996	79.8632	79.8294	79.2934	79.3159	79.7891	79.0278	79.7779	79.2676	79.1195	79.2998	69.0173	81.2604	80.7887	80.1433	81.1219	80.8322	80.8322	81.1525	85.035	85.0559	87.0567	84.8515	78.6205	79.7103	78.5529	78.9827	78.9843	78.9988	78.4	78.1296	78.3517	78.4966	78.5465
Paenirhizobium_selenitireducens__ATCC_BAA-1503_T	79.2097	79.3207	80.0644	79.4495	80.0982	79.4201	79.9404	79.662	80.0724	80.1513	80.0483	79.9549	79.6942	80.1883	79.5139	78.3002	80.14	80.1095	79.6249	79.604	80.0483	79.3175	80.1256	79.6201	79.3819	79.5412	69.3441	81.8366	81.204	80.433	81.6241	81.159	81.1686	81.7239	85.6644	85.6724	87.905	85.5163	78.9006	80.0547	78.9022	79.2934	79.2837	79.3046	78.7557	78.5416	78.7284	78.8684	78.8748
Paramartelella_alba__BGMRC_2036_T	72.2978	71.8584	72.5553	71.9791	72.2865	71.7471	72.2592	72.1594	72.4443	72.499	72.2865	72.2704	71.9565	72.5312	71.7795	70.841	72.4845	72.433	71.868	71.8809	72.3831	71.7473	72.3992	71.9292	72.1577	72.3525	67.435	71.8471	71.8229	72.272	71.9002	71.8632	72.2237	71.7537	72.9948	73.0076	73.0624	72.9626	72.4394	72.8885	72.5296	71.8551	71.8455	71.9533	72.0821	71.9034	72.1449	72.2237	72.2398
Pararhizobium_antarcticum__NAQVI_59_T	76.7243	76.8064	77.468	76.8789	77.6628	77.4183	77.6386	77.6338	77.7819	77.7449	77.6596	77.7046	77.5742	77.8173	77.2024	76.0097	77.7545	77.695	77.4664	77.637	77.695	77.3103	77.7416	77.5598	77.3103	77.373	69.8398	77.064	76.6616	76.1223	76.8934	76.6052	76.8064	77.0173	78.2245	78.2181	78.4435	78.1907	76.6294	77.629	76.6133	77.2491	77.1944	77.2201	84.1964	83.5203	84.5022	84.5473	84.5167
Pararhizobium_arenae__MIM27_T	76.9996	77.1541	77.7561	77.2813	77.8543	77.4635	77.7433	77.7803	77.9445	78.0024	77.8398	77.8624	77.8141	78.0394	77.3618	76.1835	78.0105	77.9622	77.5581	77.6724	77.9879	77.3183	77.9171	77.6274	77.5179	77.6612	69.9525	77.2571	76.8885	76.4539	77.2008	76.9288	77.2652	77.1606	78.5304	78.4435	78.7911	78.4177	76.8853	77.8511	76.8209	77.4551	77.431	77.526	84.1304	83.5847	84.1449	84.2302	84.2801
Pararhizobium_capsulatum__DSM_1112_T	76.9095	76.9899	77.6016	77.093	77.7819	77.4248	77.674	77.7062	77.8334	77.8978	77.7336	77.7642	77.6692	77.9187	77.241	76.074	77.8543	77.7948	77.5034	77.5581	77.8382	77.262	77.8205	77.5581	77.3875	77.4777	69.8672	77.2427	76.8129	76.4523	77.1944	76.8177	77.1058	77.1235	78.4419	78.3694	78.6608	78.3759	76.8032	77.7545	76.7694	77.4197	77.3859	77.3795	84.1561	83.5525	84.3799	84.4105	84.5135
Pararhizobium_gei__ZFJT-2_T	76.8918	76.9368	77.5227	77.0028	77.7722	77.4248	77.6998	77.5324	77.8044	77.8125	77.4809	77.7899	77.5243	77.8125	77.27	76.0966	77.7915	77.7384	77.4744	77.5662	77.7594	77.3103	77.8286	77.4793	77.3344	77.4229	69.9252	77.1493	76.7018	76.3461	76.9111	76.7292	77.0608	77.0527	78.4644	78.5062	78.5191	78.3839	76.7581	77.5662	76.6439	77.233	77.2378	77.233	83.8793	83.4286	84.1336	84.2414	84.2672
Pararhizobium_giardinii__H152_T	77.1107	77.3006	77.8205	77.3666	78.0732	77.6233	78.0539	77.893	78.1714	78.231	77.9702	78.1312	77.9123	78.2374	77.6048	76.4314	78.1924	78.2085	77.7143	77.7819	78.1119	77.5099	78.0909	77.7175	77.6821	77.7851	69.9219	77.2765	76.9175	76.507	77.2475	77.0141	77.3505	77.1654	78.862	78.8797	78.9956	78.7493	77.072	78.062	76.9964	77.6097	77.6016	77.6274	85.0656	84.5924	85.204	85.3103	85.3151
Pararhizobium_herbae__DSM_26427_T	77.1992	77.373	77.8769	77.4374	78.1779	77.7089	78.1231	77.8994	78.2245	78.231	77.9235	78.1714	77.8785	78.2487	77.629	76.4909	78.1618	78.2068	77.8189	77.8769	78.1489	77.5775	78.2004	77.835	77.7835	77.9155	69.9074	77.3956	77.0575	76.5376	77.2942	77.0688	77.299	77.3038	78.6221	78.6141	78.9521	78.4853	76.94	77.8157	76.874	77.7577	77.8109	77.8431	84.8145	84.2044	85.0543	85.1702	85.2024
Pararhizobium_polonicum__F5-1_T	77.1654	77.3441	77.8817	77.4358	78.1344	77.7928	78.0684	77.9091	78.1618	78.202	78.0008	78.1457	77.901	78.2487	77.5936	76.4282	78.1231	78.1586	77.8946	77.9412	78.1231	77.6789	78.1666	77.8575	77.8865	77.9348	69.9461	77.4616	77.2072	76.5972	77.3441	77.2153	77.3843	77.3473	78.6221	78.6382	78.9634	78.5336	76.9674	77.7899	76.8869	77.7433	77.7948	77.8833	84.8386	84.1545	85.0366	85.1042	85.1235
Pararhizobium_qamdonense__T808_T	77.064	77.3215	77.8527	77.4133	78.1425	77.6782	78.0765	77.8157	78.1924	78.2278	77.8656	78.128	77.798	78.2551	77.5453	76.4072	78.1296	78.1763	77.7915	77.8334	78.1135	77.6129	78.1666	77.806	77.7964	77.769	69.9461	77.336	76.9996	76.5682	77.2443	76.9996	77.2909	77.2443	78.5288	78.5513	78.8314	78.4869	76.7421	77.7964	76.7759	77.6064	77.6113	77.6644	84.6922	83.9356	84.9996	85.0012	85.0398
Peteryoungia_aggregata__DSM_1111_T	78.9602	79.3143	79.7972	79.406	79.3915	78.9729	79.3384	79.3143	79.5235	79.5831	79.295	79.4093	79.3915	79.6056	78.9038	77.6805	79.5622	79.4849	79.0986	79.1147	79.4205	78.8748	79.4849	79.1356	79.1082	79.2579	69.006	80.9803	80.5408	79.9565	80.9545	80.5924	80.8177	80.8901	83.1839	83.2724	84.9899	83.1034	78.3147	78.994	78.2567	79.0278	78.9537	79.0873	78.0958	77.7932	77.9026	78.0491	78.0475
Peteryoungia_albertimagni__AOL15_T	79.0181	79.4093	79.9147	79.5042	79.2596	78.8648	79.208	79.2064	79.3771	79.4447	79.3481	79.2773	79.2612	79.4656	78.7879	77.5742	79.4672	79.361	79.0117	79.1018	79.3336	78.7831	79.3497	79.0873	79.0938	79.332	68.9272	80.8113	80.4845	79.8471	80.7742	80.528	80.6744	80.7163	83.1179	83.171	84.8097	82.9924	78.2068	79.0374	78.2101	79.039	79.0181	79.1147	78.0072	77.6982	77.8753	78.0121	78.0169
Peteryoungia_desertarenae__ADMK78_T	78.2632	78.4419	78.9859	78.5594	78.3839	77.8929	78.3646	78.2101	78.5336	78.6688	78.4563	78.4354	78.3147	78.6704	77.9332	76.8225	78.6109	78.5545	78.0201	78.0523	78.569	77.8382	78.4757	78.033	77.9235	78.1489	68.6712	79.9453	79.6427	79.1501	80.0064	79.6829	79.8873	79.8873	82.2567	82.2761	83.6893	82.0958	77.4584	78.3227	77.5227	77.8833	77.9026	77.9702	77.1525	76.9899	77.1219	77.262	77.2829
Peteryoungia_glycinendophyticum__CL12_T	79.1115	79.332	79.8922	79.4254	79.3384	78.8793	79.2821	79.2853	79.4205	79.4946	79.3915	79.398	79.2097	79.4946	78.8378	77.6145	79.4962	79.4414	79.0149	79.0664	79.4093	78.7284	79.3738	79.0905	79.2048	79.2789	68.9078	80.969	80.6519	79.9243	81.0157	80.6744	80.7324	80.8757	83.1501	83.2499	84.8531	83.0825	78.3066	78.9135	78.2922	78.9795	78.9489	79.0245	78.1183	77.732	78.0314	78.1859	78.1972
Peteryoungia_ipomoeae__shin9-1_T	78.561	78.7091	79.2225	78.8008	78.7944	78.3546	78.7364	78.6624	78.936	79.031	78.7702	78.8523	78.6237	79.0294	78.3227	77.1509	78.9988	78.9473	78.5239	78.4966	78.9135	78.3115	78.8394	78.5368	78.4547	78.7332	68.837	80.2704	79.8519	79.3674	80.1964	79.9034	80.293	80.198	82.4547	82.4129	83.8213	82.26	77.6918	78.2584	77.6467	78.4692	78.4145	78.4821	77.4584	77.1348	77.3891	77.4938	77.5308
Peteryoungia_rhizophila__7209-2_T	78.9907	79.1533	79.7779	79.2483	79.2515	78.9197	79.1984	79.1292	79.34	79.3738	79.2016	79.2676	79.1855	79.3915	78.7976	77.534	79.3787	79.3368	78.9972	79.0439	79.2934	78.8507	79.3433	79.0165	79.0584	79.2354	68.8386	80.8209	80.4636	79.6716	80.6648	80.4781	80.4958	80.7581	82.9199	83.0439	84.7115	82.841	78.0539	78.862	78.1392	78.9875	78.8362	78.9891	77.864	77.5147	77.8044	77.9461	77.938
Peteryoungia_rosettiformans__W3_T	79.2531	79.5091	80.0805	79.6105	79.501	78.9939	79.4125	79.4575	79.6072	79.7167	79.5123	79.4881	79.4881	79.7231	78.994	77.8318	79.6909	79.6201	79.1195	79.2	79.5751	78.9087	79.559	79.2869	79.2	79.4254	69.1219	80.9207	80.66	80.1191	80.9014	80.771	81.0785	80.8547	83.5187	83.6008	85.2491	83.4141	78.4628	79.1421	78.495	79.2	79.1099	79.2306	78.1859	77.9074	78.0427	78.1988	78.1827
Peteryoungia_wuzhouensis__W44_T	78.9698	79.2435	79.7392	79.3706	79.3545	78.7921	79.2837	79.1823	79.4221	79.4736	79.3095	79.3803	79.1694	79.501	78.8298	77.6113	79.4608	79.4366	78.8942	79.0229	79.3658	78.6366	79.3948	79.0841	79.0744	79.2032	68.8402	80.8966	80.565	79.8938	80.8885	80.5618	80.6455	80.837	83.0294	83.1437	84.8016	82.9247	78.1537	78.759	78.1054	78.9746	78.9054	79.0825	78.0153	77.5726	77.893	78.0394	78.0523
Pseudohoeflea_coraliihabitans__DP4N28-3_T	69.402	69.027	69.5018	69.1058	69.3167	68.8364	69.2732	69.2024	69.3956	69.3859	69.2217	69.3425	68.9594	69.4036	68.8708	67.8793	69.4326	69.3521	68.9014	68.9771	69.3457	68.8483	69.3972	69.0205	68.9384	69.006	68.5956	69.0559	68.6777	69.1783	68.8901	68.7984	69.4278	68.9835	70.0813	70.1537	69.8865	69.996	69.2926	70.0523	69.7996	69.0913	69.1091	69.1316	70.6559	70.7606	70.6302	70.6656	70.6801
Pseudohoeflea_suaedae__YC6898_T	70.305	70.173	70.6173	70.2648	70.6318	70.1311	70.5722	70.437	70.6785	70.7815	70.4515	70.6511	70.297	70.7928	70.1586	69.1831	70.6978	70.6559	70.2551	70.268	70.7316	70.1473	70.6753	70.3211	70.3163	70.4676	69.0286	70.1795	69.9815	70.326	70.1344	70.1569	70.5513	70.0893	71.1759	71.1791	71.3046	71.0632	70.3501	70.8652	70.6141	70.3292	70.4821	70.4338	71.7972	71.7924	71.8761	71.9147	71.9082
Pseudorhizobium_banfieldiae__NT-26_T	81.5759	81.468	82.1135	81.5276	80.1594	79.6042	80.0982	79.9163	80.2254	80.433	79.9968	80.1738	79.831	80.4282	79.6748	78.4225	80.404	80.3042	79.6507	79.7521	80.2881	79.5091	80.2559	79.6427	82.7268	82.9408	69.5211	78.1457	77.6531	77.7223	78.1038	77.7755	78.2873	78.0266	80.3573	80.3751	80.3622	80.3493	78.5046	79.6748	78.8169	81.9091	81.9895	81.967	78.239	78.2052	78.1569	78.2535	78.297
Pseudorhizobium_endolithicum__JC140_T	81.439	81.3425	82.107	81.4648	80.2141	79.4234	80.1384	79.7811	80.3509	80.4459	80.0451	80.1481	79.7746	80.4394	79.6571	78.4225	80.3284	80.3058	79.5541	79.5718	80.2817	79.361	80.3042	79.4656	82.6994	82.7847	69.5147	78.0201	77.6016	77.6225	78.0298	77.6708	78.231	77.9139	80.2753	80.132	80.2559	80.1545	78.2761	79.5606	78.6398	81.8173	81.9187	81.8463	78.136	78.202	78.2423	78.268	78.2889
Pseudorhizobium_flavum__YW14_T	81.3827	81.328	81.9509	81.3843	80.1867	79.6009	80.1095	79.9227	80.2511	80.4249	79.971	80.1883	79.8262	80.4362	79.6926	78.4306	80.4378	80.3026	79.6507	79.7264	80.2833	79.4817	80.2543	79.6169	82.6044	82.8249	69.4616	78.0748	77.5936	77.6531	77.9944	77.7014	78.1956	77.938	80.264	80.2093	80.2994	80.198	78.3936	79.5895	78.7155	81.8221	81.8656	81.8817	78.1891	78.1167	78.0652	78.1666	78.2229
Pseudorhizobium_halotolerans__AB21_T	81.4471	81.3988	82.0346	81.4584	80.161	79.6042	80.1014	79.9292	80.2382	80.4105	79.963	80.1626	79.8213	80.4153	79.6668	78.4209	80.4089	80.2865	79.6555	79.7038	80.2785	79.4736	80.235	79.6008	82.6753	82.8378	69.5099	78.1006	77.6338	77.6934	78.0507	77.7095	78.2133	77.9815	80.3252	80.272	80.3187	80.235	78.3984	79.5911	78.7252	81.8463	81.9074	81.8962	78.1634	78.0974	78.0829	78.1763	78.2197
Pseudorhizobium_marinum__subsp_marinum_MGL06_T	81.5066	81.4439	82.194	81.5276	80.272	79.8382	80.1674	79.9646	80.2897	80.3606	80.132	80.1738	79.8213	80.3976	79.7521	78.4757	80.3203	80.2946	79.9211	80.0579	80.3203	79.7489	80.3573	79.8841	82.9425	82.9167	69.3891	78.3324	77.9638	77.6773	78.2085	77.9364	78.3565	78.2262	80.2044	80.1111	80.3091	80.1143	78.429	79.7505	78.6994	82.1054	82.0121	82.1022	78.1666	78.033	78.1473	78.2374	78.2728
Pseudorhizobium_marinum__subsp_pelagicum_R1-200B4_T	81.5002	81.4423	82.1988	81.5276	80.2382	79.8076	80.132	79.9243	80.2656	80.3348	80.1239	80.1513	79.8068	80.3734	79.7167	78.4402	80.3042	80.2913	79.9066	80.0097	80.2978	79.7135	80.3235	79.8374	82.9183	82.9135	69.3714	78.297	77.9541	77.637	78.2213	77.93	78.3292	78.2004	80.198	80.1078	80.2946	80.0934	78.4322	79.7425	78.7252	82.0845	82.004	82.107	78.1441	78.0217	78.1038	78.2052	78.2471
Pseudorhizobium_tarimense__CCTCC_AB_2011011_T	81.4825	81.5018	82.1199	81.6145	80.0386	79.6332	79.9694	80.0531	80.1304	80.293	80.0483	80.0354	79.9163	80.3026	79.5718	78.3372	80.2559	80.169	79.7119	79.802	80.1256	79.4672	80.1336	79.7537	82.8588	83.0149	69.3264	78.0893	77.7256	77.7014	78.0781	77.8221	78.2584	77.9847	80.2012	80.1336	80.3734	80.0048	78.4129	79.5767	78.6076	82.1553	82.1972	82.1875	78.2294	78.0266	78.1296	78.2664	78.3243
Pseudorhizobium_xiangyangii__T786_T	81.5292	81.4197	82.0201	81.5099	80.6117	80.0255	80.4588	80.1674	80.6117	80.7099	80.4346	80.4877	80.2157	80.7276	80.1062	78.7976	80.6551	80.6052	80.1014	80.2157	80.5425	79.926	80.7066	80.0789	83.2241	83.3529	69.3392	78.5738	78.0137	77.7529	78.2905	78.0555	78.3163	78.4016	80.1577	80.0419	80.2946	79.9807	78.3759	79.5058	78.5497	82.5207	82.4419	82.4322	78.3292	78.1328	78.3533	78.429	78.4692
Rhizobium_acaciae__1AS11_T	78.9602	79.0101	79.8149	79.1082	79.9131	79.4266	79.8262	79.6636	79.9759	80.0129	79.7489	79.9115	79.6797	80.0547	79.4881	78.1859	80.0161	80.008	79.5606	79.5638	79.9759	79.274	80.0805	79.5622	79.8165	79.8954	69.8012	78.9682	78.503	78.1473	78.7187	78.5159	78.8394	78.8362	80.7179	80.6551	81.0608	80.6455	78.6318	79.6861	78.532	79.5364	79.5091	79.6008	79.567	79.3513	79.5477	79.6282	79.6266
Rhizobium_acidisoli__LMG_28672_T	79.0632	79.105	79.868	79.2	80.0419	79.5396	79.8857	79.7988	80.0322	80.1304	79.8728	80.008	79.8374	80.1851	79.5477	78.2889	80.1095	80.1239	79.6926	79.6716	80.074	79.3481	80.1513	79.641	79.934	80.0274	69.8608	79.0068	78.6221	78.2165	78.7992	78.7139	78.9521	78.8765	80.7179	80.6825	81.0849	80.6117	78.6495	79.6668	78.5771	79.5976	79.5799	79.7054	79.7264	79.3835	79.633	79.7312	79.7489
Rhizobium_aegyptiacum__1010_T	79.1421	79.1115	79.8986	79.1855	80.0451	79.4637	79.8777	79.7296	80.0274	80.1497	79.8825	80.0129	79.8004	80.2028	79.5429	78.326	80.1577	80.1288	79.5702	79.5557	80.0966	79.3143	80.1577	79.5348	79.9243	80.074	69.8447	79.0181	78.6479	78.2712	78.7863	78.7042	79.0245	78.87	80.8258	80.7775	81.035	80.7131	78.7638	79.7457	78.6769	79.6266	79.6314	79.7811	79.794	79.6008	79.67	79.7247	79.728
Rhizobium_aethiopicum__HBR26_T	79.1276	79.0793	79.8664	79.1485	80.0419	79.4718	79.8761	79.707	80.0193	80.1384	79.8423	79.9952	79.7746	80.1948	79.5284	78.3131	80.14	80.1191	79.5622	79.538	80.0773	79.3159	80.132	79.5412	79.8825	80.0531	69.8382	79.0085	78.6479	78.26	78.7702	78.7187	79.0036	78.8507	80.7726	80.763	81.0076	80.6696	78.7284	79.7264	78.6656	79.6105	79.5928	79.7521	79.7811	79.5815	79.6652	79.7103	79.7135
Rhizobium_alamii__LMG_24466_T	78.9006	78.9795	79.5976	79.0857	79.9533	79.312	79.8406	79.6249	80.008	80.0789	79.7473	79.9066	79.6137	80.1288	79.4286	78.2358	80.0274	80.0901	79.4125	79.4302	80.0113	79.1469	80.0241	79.4656	79.7618	79.802	69.3988	78.6946	78.4338	78.099	78.5771	78.4644	78.6913	78.5706	80.5569	80.4765	80.7179	80.338	78.4644	79.2982	78.2954	79.4414	79.4704	79.5799	79.4656	79.1179	79.2982	79.361	79.3899
Rhizobium_alarense__TRM95111_T	76.4877	76.3445	76.9738	76.4105	76.8258	76.0929	76.668	76.4539	76.8853	77.0286	76.4974	76.8193	76.396	77.0624	76.3235	75.1372	76.9545	76.9239	76.1561	76.2028	76.94	76.037	76.8628	76.2382	76.4314	76.6181	69.7014	76.0467	75.6765	75.8085	76.0837	75.7328	76.4024	75.9952	77.9445	77.9123	77.8028	77.8334	75.9678	77.2024	76.3058	76.0966	76.1835	76.2463	80.837	80.726	80.8145	80.8966	80.8708
Rhizobium_altiplani__BR_10423_T	78.8105	78.9038	79.4962	78.9569	79.9388	79.3911	79.7618	79.7038	79.9485	80.0869	79.699	79.9066	79.5831	80.1078	79.4527	78.239	80.0338	79.9952	79.4865	79.5107	79.9807	79.1968	80.0435	79.5284	79.6427	79.8439	69.3392	78.6801	78.3936	77.967	78.738	78.4306	78.7187	78.5771	80.3734	80.3751	80.6439	80.2495	78.3018	79.2048	78.2101	79.3449	79.4173	79.4109	79.5429	79.171	79.369	79.5235	79.5155
Rhizobium_alvei__TNR-22_T	74.785	74.7584	75.1104	74.8315	74.9344	74.5233	74.8298	74.8763	74.9975	75.0108	74.8962	74.873	74.7667	75.0208	74.3815	73.7438	74.956	74.9958	74.5658	74.6754	74.8863	74.4562	74.9543	74.6339	74.6687	74.7617	68.3239	74.7899	74.5625	74.697	74.7617	74.6405	75.2267	74.6521	76.0968	76.1366	75.9291	75.934	74.9975	75.2001	75.0822	74.4462	74.4811	74.5691	76.0503	75.9125	76.1001	76.1798	76.1964
Rhizobium_anhuiense__CGMCC_1-12621_T	79.0535	79.1292	79.8761	79.229	80.0757	79.4912	79.9227	79.8326	80.0724	80.1738	79.9195	80.0483	79.773	80.2109	79.6121	78.3308	80.1658	80.1513	79.6362	79.6089	80.1127	79.3288	80.2076	79.6974	79.9469	80.0869	69.9042	79.0133	78.6286	78.2712	78.8137	78.6688	78.9602	78.8877	80.7807	80.7421	81.1284	80.7179	78.7461	79.7843	78.6334	79.662	79.604	79.7151	79.7344	79.4157	79.6668	79.7537	79.7956
Rhizobium_aouanii__1AS14I_T	78.9457	79.0101	79.7988	79.1082	79.8471	79.3798	79.7811	79.6266	79.9131	79.9421	79.6781	79.8777	79.6282	79.9903	79.4173	78.1344	79.9887	79.9662	79.4801	79.4946	79.9227	79.2064	80.0048	79.5107	79.7602	79.8487	69.7433	78.9247	78.5433	78.1956	78.6656	78.5529	78.8249	78.7895	80.6455	80.6374	81.0527	80.5924	78.5964	79.6459	78.5433	79.4946	79.4495	79.5396	79.5364	79.3304	79.5316	79.5831	79.5831
Rhizobium_aquaticum__DSM_29780_T	75.1646	75.068	75.4463	75.1147	75.3223	74.8499	75.2177	75.1662	75.4817	75.4543	75.3095	75.3513	75.2241	75.4592	74.7863	73.6724	75.4672	75.4447	74.9859	74.9473	75.3755	74.7992	75.398	74.9376	75.0857	75.2515	68.808	74.9602	74.7235	74.9521	74.8716	74.7638	75.0696	74.841	76.3171	76.2817	76.1352	76.2173	74.8089	75.2354	74.8539	74.7944	74.8056	74.9038	76.499	76.2978	76.4137	76.5618	76.5569
Rhizobium_atlanticum__CNPSo_3490_T	79.1372	79.1533	79.8004	79.2177	79.9421	79.412	79.802	79.7859	79.9598	80.0805	79.8551	79.9147	79.7247	80.1256	79.4527	78.2358	80.0692	80.037	79.5493	79.4946	79.9871	79.2338	80.0596	79.5751	79.897	80.0757	69.8736	78.928	78.5642	78.2857	78.7396	78.6012	79.0117	78.796	80.8435	80.8016	81.0366	80.726	78.7944	79.7682	78.6704	79.6008	79.5541	79.6909	79.8326	79.6185	79.7231	79.7473	79.7875
Rhizobium_aureum__CNPSo_3968_T	78.7911	78.8813	79.5992	78.9827	79.7956	79.1893	79.7215	79.5686	79.9002	79.9356	79.5445	79.8133	79.5219	80.0064	79.2692	78.0926	80.0129	79.8728	79.3561	79.3851	79.8213	79.1791	79.926	79.3771	79.3239	79.5944	69.5485	78.907	78.4064	78.2471	78.8217	78.4483	78.8732	78.8314	80.4185	80.4668	80.7678	80.3252	78.5078	79.6443	78.6028	79.2853	79.303	79.3787	79.6056	79.237	79.5139	79.6314	79.6604
Rhizobium_azibense__HAMBI_3541_T	78.8507	78.9489	79.6507	79.0213	79.8181	79.1538	79.7376	79.5396	79.9082	80.0129	79.6539	79.8278	79.4897	80.074	79.3755	78.202	80.0097	79.9726	79.266	79.2901	79.9598	78.9553	79.9437	79.3062	79.5348	79.7328	69.4503	78.7332	78.3292	77.9541	78.5867	78.4129	78.7348	78.6076	80.5956	80.5344	80.7372	80.5038	78.2986	79.2821	78.239	79.3674	79.3964	79.4125	79.4463	79.4093	79.3545	79.4592	79.5155
Rhizobium_bangladeshense__BLR175_T	78.9376	78.9038	79.6169	78.9875	79.7264	79.2086	79.5847	79.5123	79.7537	79.8616	79.5622	79.7167	79.5944	79.9163	79.2515	78.0427	79.8423	79.8358	79.3642	79.2885	79.7763	79.0761	79.8632	79.3288	79.6652	79.8165	69.7175	78.7734	78.4338	78.1006	78.54	78.4628	78.7911	78.6447	80.7437	80.6423	80.8515	80.6117	78.561	79.596	78.4885	79.361	79.3239	79.4334	79.5783	79.3803	79.4849	79.4833	79.5461
Rhizobium_beringeri__SM51_T	79.0342	79.0229	79.8503	79.1163	79.8954	79.4217	79.7972	79.6958	79.9517	80.0161	79.7763	79.9179	79.6829	80.0531	79.464	78.2052	80.0596	79.992	79.5429	79.559	79.9936	79.2612	80.0435	79.5638	79.8052	79.9372	69.8592	78.9183	78.4805	78.1473	78.693	78.5223	78.8105	78.7879	80.6374	80.6197	81.0382	80.6101	78.606	79.6475	78.5046	79.5155	79.4913	79.596	79.5493	79.369	79.5638	79.6394	79.6491
Rhizobium_binae__BLR195_T	79.1437	79.1421	79.8616	79.2354	80.008	79.4298	79.868	79.7827	80.0322	80.1658	79.8712	80.0161	79.7875	80.2076	79.5525	78.3131	80.1481	80.1272	79.559	79.5783	80.103	79.2901	80.1256	79.5992	79.9115	80.0225	69.8656	78.9328	78.5658	78.2761	78.7445	78.6286	78.9264	78.7767	80.7742	80.7276	81.027	80.6616	78.7622	79.7956	78.6237	79.6636	79.6378	79.7537	79.7714	79.5396	79.6507	79.6893	79.7553
Rhizobium_binxianense__BJ04_T	79.0342	79.0664	79.8133	79.1726	80.0483	79.496	79.9421	79.7521	80.0773	80.1433	79.8423	80.037	79.8085	80.1996	79.5107	78.2519	80.0885	80.1384	79.6121	79.5895	80.095	79.3416	80.1803	79.5928	79.9404	79.9485	69.8785	79.002	78.606	78.1988	78.796	78.6801	78.9312	78.899	80.734	80.6841	81.0994	80.602	78.6962	79.6765	78.5996	79.5751	79.5252	79.6813	79.6507	79.4093	79.6555	79.67	79.7167
Rhizobium_brockwellii__CC275e_T	78.9521	79.0632	79.8085	79.1517	79.8487	79.4088	79.7457	79.67	79.8922	79.9662	79.6716	79.8551	79.6443	80.0113	79.4028	78.1408	79.9775	79.9517	79.5396	79.5219	79.9066	79.2515	79.9903	79.5139	79.839	79.9565	69.7674	78.9408	78.5191	78.1521	78.6994	78.5433	78.796	78.8056	80.6455	80.6342	80.9803	80.6245	78.5915	79.6282	78.5175	79.5541	79.4994	79.5992	79.5573	79.2885	79.5638	79.6121	79.6459
Rhizobium_calliandrae__CCGE524_T	78.3404	78.5223	79.171	78.6044	79.3175	78.8002	79.2644	79.1211	79.4398	79.5123	79.1195	79.3078	79.0664	79.559	78.8217	77.6853	79.5895	79.4205	78.8716	78.9006	79.4173	78.6141	79.3835	78.8877	79.0117	79.2467	69.373	78.4354	78.0588	77.9155	78.4821	78.1022	78.4805	78.3115	80.2897	80.2608	80.4169	80.1046	78.1537	79.3111	78.3099	78.9119	78.9247	79.0068	79.3803	79.068	79.2274	79.3481	79.3577
Rhizobium_capsici__JCM_19535_T	85.7384	89.4873	87.0938	89.6724	79.6571	79.0343	79.5944	79.567	79.7746	79.8584	79.4881	79.6282	79.6378	79.8551	79.105	77.9734	79.794	79.7489	79.1099	79.237	79.7811	78.9875	79.7247	79.3175	81.262	81.3875	68.6938	78.2262	77.8978	77.9879	78.136	78.0298	78.5416	78.0765	79.3336	79.3996	79.707	79.2274	77.7191	78.3179	77.7513	81.9107	81.8913	81.938	77.4616	77.1026	77.2797	77.4181	77.46
Rhizobium_cauense__LMG_26832_T	78.9586	79.1485	79.699	79.2596	80.2366	79.6978	80.0724	79.9598	80.2495	80.3992	79.9131	80.2318	79.9195	80.4555	79.7763	78.532	80.4056	80.3252	79.7972	79.7859	80.338	79.5123	80.3284	79.7698	79.9179	80.0918	69.4358	78.9006	78.5803	78.0942	78.7654	78.6125	78.9537	78.7686	80.5312	80.5119	80.8499	80.3654	78.5239	79.34	78.4145	79.707	79.7586	79.7618	79.7811	79.4125	79.5992	79.7392	79.7634
Aliirhizobium_cellulosilyticum__DSM_18291_T	80.8773	81.1831	81.8753	81.2877	80.1256	79.6284	80.0596	79.9501	80.2221	80.3364	80.0644	80.1127	79.8455	80.338	79.641	78.4274	80.301	80.2479	79.7022	79.7891	80.2302	79.4946	80.1577	79.8664	94.062	97.7175	68.5811	77.9445	77.7416	77.5952	77.893	77.7915	78.2406	77.8382	79.3368	79.3883	79.8584	79.3239	78.0684	78.6672	78.0507	83.7119	83.8068	83.9163	77.761	77.4519	77.7143	77.8624	77.9058
Rhizobium_centroccidentale__CNPSo_4062_T	78.6994	78.862	79.567	78.9553	79.802	79.1554	79.7151	79.5509	79.905	79.9163	79.5686	79.7666	79.4656	79.9694	79.2918	78.107	79.992	79.8616	79.2901	79.3577	79.8374	79.0712	79.8809	79.3127	79.3223	79.5541	69.5082	78.796	78.4692	78.1988	78.9215	78.5078	78.8797	78.7058	80.4958	80.5264	80.7211	80.3815	78.5771	79.567	78.6109	79.2322	79.3207	79.3642	79.6362	79.192	79.5139	79.6169	79.6588
Rhizobium_cerradonense__CNPSo_3464_T	78.6897	78.8748	79.5461	78.9586	79.6942	79.207	79.5815	79.4656	79.8342	79.8986	79.5654	79.6926	79.3867	79.9388	79.1726	78.0716	79.9372	79.794	79.3078	79.3304	79.8197	79.0777	79.7666	79.3207	79.4076	79.6588	69.5726	78.8282	78.4113	78.2954	78.767	78.474	78.8394	78.6785	80.5714	80.5537	80.8451	80.4249	78.5481	79.765	78.6302	79.2402	79.3256	79.3513	79.6588	79.3352	79.4672	79.596	79.6523
Rhizobium_changzhiense__WYCCWR_11279_T	79.0004	79.0712	79.8632	79.1839	80.0032	79.4686	79.9276	79.7553	80.0837	80.1095	79.831	80.0016	79.7537	80.1513	79.5606	78.2761	80.132	80.1078	79.6266	79.6362	80.0628	79.3207	80.1513	79.6555	79.8278	79.9533	69.7626	78.9779	78.5368	78.2068	78.7187	78.5674	78.9038	78.841	80.7243	80.6809	81.0962	80.631	78.701	79.7199	78.6028	79.5847	79.5509	79.6378	79.5863	79.4028	79.5654	79.6169	79.6475
Rhizobium_chutanense__C5_T	79.0841	79.1469	79.8954	79.2258	80.0354	79.6155	79.9372	79.8374	80.0724	80.1674	79.9243	80.029	79.9131	80.2254	79.5429	78.305	80.1658	80.1449	79.7553	79.7151	80.1014	79.435	80.1449	79.7247	79.905	80.0338	69.9074	79.1018	78.6769	78.3485	78.8765	78.701	79.0648	78.9859	80.7855	80.7823	81.159	80.734	78.6849	79.6813	78.6044	79.6555	79.596	79.7231	79.8052	79.4801	79.7392	79.8052	79.8342
Rhizobium_cremeum__W15_T	79.6249	79.6571	80.4507	79.7006	80.2817	79.6138	80.2012	79.9533	80.3364	80.5022	80.3396	80.2511	79.9855	80.5231	79.7537	78.5706	80.4604	80.3396	79.7827	79.794	80.3928	79.5042	80.3477	79.8664	79.9163	80.0435	69.769	81.8656	81.3763	81.1203	81.8382	81.4487	81.7674	81.7674	85.7352	85.6628	95.5493	85.5855	79.3416	80.4958	79.5026	79.773	79.7569	79.8616	79.0777	79.0085	78.8861	78.9682	79.0004
Rhizobium_croatiense__13T_T	79.0696	79.0664	79.8181	79.1565	79.9227	79.4137	79.8117	79.699	79.9646	80.0499	79.7811	79.9324	79.7441	80.095	79.4592	78.2229	80.0547	80.037	79.5734	79.5525	80.0113	79.2258	80.0885	79.5525	79.8809	79.9968	69.8286	78.9087	78.5851	78.2423	78.738	78.606	78.8732	78.7573	80.7839	80.7066	81.064	80.6551	78.6736	79.7215	78.6125	79.6588	79.6169	79.7586	79.7698	79.5123	79.6507	79.6523	79.6958
Rhizobium_dioscoreae__S-93_T	78.7879	78.8539	79.5944	78.9569	79.7457	79.2345	79.6588	79.5252	79.831	79.8938	79.5541	79.7457	79.4769	79.9453	79.2386	78.0555	79.9533	79.8471	79.3529	79.3674	79.7924	79.1034	79.8889	79.3384	79.3078	79.5718	69.6097	78.8732	78.4113	78.297	78.8555	78.4676	78.9135	78.7702	80.4748	80.4861	80.7421	80.3573	78.5111	79.6008	78.5416	79.2177	79.2628	79.3658	79.6153	79.2451	79.5026	79.6475	79.6893
Rhizobium_ecuadorense__CNPSO_671_T	79.1018	79.0551	79.8616	79.1517	79.9839	79.5315	79.8455	79.7119	79.9936	80.1127	79.8117	79.9936	79.7634	80.1803	79.5091	78.2696	80.0708	80.0885	79.6121	79.6314	80.0435	79.3465	80.1062	79.6427	79.8551	79.9614	69.7529	78.9553	78.5191	78.1875	78.7235	78.5819	78.8958	78.8217	80.6777	80.6149	81.0254	80.5602	78.5529	79.6249	78.5143	79.5863	79.538	79.6732	79.6716	79.3674	79.6266	79.7151	79.7441
Rhizobium_endophyticum__CCGE_2052_T	78.8684	78.973	79.6282	79.0664	79.9388	79.4589	79.8406	79.8535	79.9855	80.0805	79.6765	79.8922	79.7489	80.1175	79.3867	78.1907	80.0596	79.9887	79.5219	79.5686	79.9807	79.2628	80.0274	79.6604	79.8165	79.9082	69.4085	78.841	78.5207	78.0443	78.9827	78.6028	78.8652	78.7171	80.3332	80.264	80.7936	80.2012	78.3163	79.0857	78.2535	79.6443	79.6974	79.7167	79.4801	78.9457	79.3642	79.4946	79.5219
Rhizobium_esperanzae__CNPSo_668_T	79.1227	79.1759	79.8294	79.2612	79.9324	79.3588	79.7682	79.7376	79.9485	80.0612	79.8487	79.9211	79.7344	80.1127	79.4205	78.2229	80.0483	80.0338	79.5268	79.5058	79.9968	79.2402	80.0306	79.5654	79.8712	80.0193	69.7932	78.936	78.598	78.2632	78.73	78.635	78.9875	78.7976	80.8354	80.7598	81.0366	80.7356	78.7477	79.7569	78.6254	79.6072	79.5396	79.6845	79.8004	79.538	79.6893	79.728	79.7537
Rhizobium_etli__CFN_42_T	79.1034	79.0905	79.7907	79.171	79.7956	79.3216	79.6249	79.662	79.8342	79.9501	79.7682	79.794	79.7247	79.9968	79.2966	78.0942	79.9404	79.905	79.5042	79.4801	79.8551	79.1968	79.8889	79.4704	79.7811	79.9565	69.7948	78.8974	78.5594	78.2696	78.7203	78.6044	78.9698	78.759	80.8016	80.7533	81.0093	80.7227	78.6704	79.6555	78.6093	79.4865	79.4431	79.5863	79.7119	79.5734	79.6282	79.6298	79.6588
Rhizobium_favelukesii__LPU83_T	78.7783	78.7799	79.4302	78.8732	79.8342	79.3507	79.6362	79.5944	79.8439	79.9903	79.5187	79.8165	79.559	80.0402	79.3497	78.1328	79.9276	79.9147	79.4076	79.4608	79.8841	79.1421	79.934	79.4302	79.5026	79.7038	69.2845	78.6495	78.3581	77.8817	78.635	78.3646	78.6897	78.5964	80.3509	80.3139	80.6245	80.2125	78.2342	79.1179	78.1795	79.2579	79.3239	79.3433	79.3932	79.1388	79.2821	79.3915	79.4157
Rhizobium_freirei__PRF_81_T	78.5658	78.7139	79.4366	78.8008	79.7038	79.1651	79.6443	79.3915	79.7891	79.8809	79.4527	79.7553	79.3835	79.9324	79.1807	77.9815	79.9179	79.8213	79.2692	79.2934	79.7698	79.0068	79.8004	79.2869	79.1984	79.4189	69.4278	78.7606	78.3018	78.1199	78.7686	78.3662	78.7895	78.6398	80.3396	80.3477	80.6567	80.2125	78.4789	79.538	78.495	79.0551	79.1292	79.2145	79.5928	79.0777	79.4125	79.5268	79.5734
Rhizobium_gallicum__R602_T	78.9473	79.0278	79.7296	79.1211	79.9195	79.2684	79.8326	79.6121	80.0064	80.1223	79.7054	79.9356	79.5252	80.1803	79.4592	78.3082	80.0805	80.1014	79.4028	79.4125	80.0918	79.0777	80.0129	79.4479	79.7328	79.9678	69.563	78.7734	78.363	77.9831	78.5948	78.4644	78.7879	78.6431	80.6358	80.5473	80.8773	80.4813	78.4531	79.3787	78.3968	79.4608	79.4559	79.493	79.5203	79.3948	79.4205	79.4849	79.5541
Rhizobium_grahamii__CCGE_502_T	78.833	78.8909	79.5493	78.9569	79.9678	79.4282	79.7746	79.6668	79.9646	80.1256	79.6282	79.9501	79.6877	80.1594	79.4608	78.2648	80.0708	80.0628	79.4817	79.5107	80.0145	79.2724	80.037	79.53	79.7038	79.8358	69.3537	78.7284	78.4563	77.9944	78.7815	78.4692	78.7509	78.6286	80.359	80.3734	80.7211	80.2769	78.2825	79.1646	78.2616	79.3964	79.4189	79.4736	79.4414	79.1614	79.2998	79.4527	79.4817
Rhizobium_hainanense__CCBAU_57015_T	78.6704	78.8249	79.5477	78.9215	79.7988	79.2006	79.7183	79.5525	79.934	79.9131	79.567	79.7714	79.4736	79.971	79.3062	78.1247	79.992	79.8744	79.3127	79.406	79.8085	79.0664	79.8761	79.3819	79.3577	79.5799	69.4761	78.7734	78.4241	78.2117	78.8765	78.4579	78.8732	78.6978	80.4185	80.4394	80.631	80.3219	78.598	79.5332	78.5497	79.2708	79.332	79.4093	79.6185	79.163	79.4962	79.6105	79.6394
Rhizobium_halophilum__TRM95001_T	81.4052	81.3376	81.9928	81.4487	80.0724	79.5234	80.0193	79.8358	80.1416	80.2237	79.9292	79.9984	79.8487	80.2398	79.5831	78.3533	80.1932	80.1384	79.6121	79.6523	80.1111	79.4592	80.1272	79.5396	82.73	82.8346	69.4471	78.1215	77.6563	77.7111	78.0314	77.7127	78.0797	77.9992	80.0692	79.9726	80.1481	79.8922	78.1618	79.3996	78.5239	81.9815	82.0781	82.0298	78.0443	77.9187	77.967	78.107	78.1521
Affinirhizobium_helianthi__KCTC_23879_T	86.0443	89.6274	87.2757	89.806	79.7569	79.1102	79.6539	79.6716	79.8632	79.9469	79.5734	79.7167	79.6475	79.9791	79.1952	78.033	79.9276	79.897	79.171	79.3577	79.9034	79.1002	79.8294	79.3948	81.1477	81.394	68.7276	78.2229	77.9412	77.9847	78.202	78.0974	78.6189	78.1167	79.4962	79.604	79.8342	79.435	77.8028	78.5143	77.9107	81.8656	81.8704	81.9123	77.5388	77.3183	77.336	77.4584	77.4954
Rhizobium_hidalgonense__FH14_T	79.0358	79.039	79.8085	79.1227	79.9565	79.5008	79.8036	79.7215	79.9501	80.0386	79.8133	79.9404	79.7231	80.0901	79.4592	78.2342	80.0515	80.0354	79.6217	79.5895	80	79.3046	80.0773	79.5976	79.8873	79.9807	69.8125	78.9746	78.598	78.1859	78.7831	78.6141	78.9087	78.8314	80.6423	80.6085	80.9755	80.5602	78.5964	79.6668	78.5159	79.5139	79.4962	79.6233	79.6668	79.4109	79.6233	79.7022	79.7328
Rhizobium_indicum__JKLM_12A2_T	78.9376	79.0213	79.7811	79.1211	79.9308	79.3749	79.8584	79.7038	80.0113	80.0193	79.7441	79.9517	79.6732	80.0676	79.5123	78.2117	80.0483	80.0386	79.5332	79.538	80.0016	79.2129	80.0918	79.5686	79.7891	79.9082	69.7191	78.9312	78.4918	78.1473	78.6801	78.5256	78.8024	78.7928	80.6326	80.6262	81.0237	80.594	78.635	79.7119	78.5159	79.5461	79.5058	79.6153	79.5396	79.303	79.5638	79.6217	79.6266
Rhizobium_jaguaris__CCGE525_T	78.2165	78.4177	79.163	78.503	79.1952	78.7356	79.1115	78.9618	79.3046	79.3706	79.1034	79.2145	78.9618	79.4318	78.6849	77.5324	79.4286	79.2998	78.7734	78.8765	79.2773	78.5706	79.2676	78.8443	78.9344	79.1565	69.3151	78.3678	78.0362	77.806	78.4338	78.0732	78.4274	78.2487	80.2044	80.1932	80.3316	80.0531	78.1618	79.2161	78.2728	78.8024	78.8298	78.936	79.1887	78.8926	79.0406	79.1421	79.1759
Rhizobium_johnstonii__3841_T	78.9763	79.0229	79.8423	79.126	79.9179	79.4104	79.8262	79.6684	79.9936	80.0338	79.7408	79.9324	79.7054	80.0724	79.501	78.2004	80.0483	80.0274	79.5767	79.5573	79.9775	79.274	80.0644	79.567	79.8149	79.9082	69.7835	78.9698	78.5239	78.1312	78.73	78.5481	78.8523	78.8346	80.697	80.6535	81.0624	80.6358	78.6221	79.6588	78.532	79.5638	79.5203	79.6266	79.5815	79.3481	79.5348	79.6201	79.6298
Rhizobium_kunmingense__LMG_22609_T	81.167	81.1461	81.9284	81.2298	80.2334	79.7688	80.1239	79.9742	80.272	80.3976	80.1835	80.1336	80.008	80.3976	79.7183	78.5143	80.3139	80.3171	79.8278	79.9018	80.2833	79.6427	80.2897	79.971	90.7155	91.2934	68.9207	78.1956	77.8044	77.8447	78.0716	77.7883	78.3437	78.1038	79.4511	79.4962	79.8744	79.3513	78.1038	78.6463	78.2068	83.6539	83.7328	83.8149	77.7288	77.4213	77.666	77.864	77.864
Rhizobium_laguerreae__FB206_T	79.0149	79.0197	79.8358	79.1179	79.9131	79.4379	79.8406	79.6845	79.9903	80.0113	79.7602	79.9276	79.6926	80.0467	79.4978	78.1988	80.0547	80.0338	79.5879	79.5879	79.9791	79.2676	80.0773	79.5895	79.8149	79.8825	69.7642	78.9473	78.5352	78.1586	78.7155	78.5384	78.833	78.7928	80.6535	80.6616	81.0382	80.6068	78.6447	79.6829	78.5835	79.5268	79.5058	79.5606	79.5654	79.3819	79.5332	79.6056	79.6105
Rhizobium_leguminosarum__ATCC_10004_T	78.9344	78.9988	79.8213	79.0905	79.8954	79.3911	79.7956	79.6765	79.9372	80.0241	79.7392	79.9211	79.641	80.0628	79.4447	78.202	80.0435	80.0161	79.5171	79.5364	79.9952	79.2225	80.0531	79.5509	79.8197	79.9469	69.798	78.9135	78.4934	78.136	78.6913	78.5095	78.8249	78.7799	80.6423	80.6374	81.0318	80.5956	78.627	79.6427	78.4918	79.4913	79.464	79.5268	79.5734	79.3529	79.567	79.6427	79.6475
Rhizobium_lentis__BLR27_T	79.1308	79.1227	79.8777	79.2113	79.9372	79.5089	79.8471	79.7425	80.0016	80.1046	79.897	79.9614	79.8197	80.1594	79.4543	78.2825	80.0837	80.0676	79.6346	79.633	80.037	79.3336	80.066	79.5815	79.8519	79.9984	69.8946	79.0197	78.6672	78.3066	78.8072	78.7219	78.9666	78.8668	80.961	80.8563	81.1654	80.8209	78.7895	79.8374	78.7155	79.567	79.5606	79.7199	79.7537	79.5847	79.6169	79.6829	79.699
Rhizobium_leucaenae__USDA_9039_T	78.6656	78.8716	79.5477	78.9425	79.67	79.1554	79.5847	79.472	79.7891	79.8471	79.4913	79.699	79.361	79.9082	79.1356	78.0233	79.8632	79.7569	79.2419	79.303	79.7586	78.9972	79.7682	79.237	79.4125	79.6378	69.6241	78.7493	78.4853	78.239	78.8443	78.5127	78.8105	78.6125	80.6052	80.5924	80.8241	80.4362	78.5915	79.6217	78.5899	79.2338	79.3143	79.3915	79.6909	79.3722	79.5557	79.6169	79.6845
Rhizobium_lusitanum__P1-7_T	78.6093	78.8072	79.4141	78.907	79.6716	79.3007	79.5638	79.4511	79.7119	79.7344	79.4366	79.633	79.3529	79.7843	79.1324	77.9461	79.7457	79.6861	79.3819	79.3867	79.6459	79.1421	79.7199	79.3545	79.2869	79.4398	69.5324	78.8153	78.3678	78.1344	78.7332	78.3791	78.7412	78.6994	80.433	80.4298	80.7195	80.2704	78.4934	79.5638	78.5626	79.1549	79.134	79.1952	79.4897	79.0777	79.4447	79.5332	79.5799
Rhizobium_mayense__CCGE526_T	78.4918	78.6881	79.3996	78.7944	79.5332	78.9374	79.4447	79.229	79.6684	79.7392	79.2934	79.5316	79.1517	79.7875	79.0068	77.9026	79.7763	79.6153	79.0213	79.1227	79.6427	78.7783	79.6185	79.0471	79.1791	79.4125	69.4294	78.5384	78.1843	78.0829	78.5948	78.2439	78.6431	78.4225	80.4362	80.4024	80.6342	80.264	78.3936	79.4624	78.5078	79.0857	79.1292	79.2032	79.4559	79.1533	79.3078	79.4237	79.4527
Rhizobium_mesoamericanum__DSM_28449_T	78.6559	78.7396	79.4398	78.8089	79.7634	79.1925	79.5863	79.5284	79.773	79.9501	79.4978	79.736	79.5235	79.9887	79.2563	78.0507	79.9179	79.868	79.3095	79.3674	79.8471	79.0889	79.8326	79.3223	79.4382	79.6443	69.3119	78.6463	78.3775	77.9702	78.5239	78.4241	78.7541	78.5481	80.2414	80.1915	80.5618	80.1127	78.2165	79.1469	78.165	79.2048	79.2354	79.2145	79.3384	79.0938	79.2032	79.3191	79.3497
Rhizobium_mesosinicum__LMG_24135_T	78.8604	78.9425	79.5686	79.0149	79.9147	79.2829	79.8423	79.6443	79.9968	80.0596	79.707	79.8696	79.6105	80.103	79.4044	78.2181	80.0209	80.0306	79.4302	79.4254	80.0145	79.1324	80.0113	79.4463	79.6974	79.8052	69.4262	78.7316	78.408	78.0604	78.5272	78.4402	78.7252	78.6028	80.4298	80.4024	80.7099	80.3058	78.4757	79.3046	78.3404	79.4608	79.4769	79.5461	79.4688	79.1839	79.3272	79.4221	79.4237
Rhizobium_metallidurans__DSM_26575_T	78.5932	78.8443	79.3288	78.9441	79.8133	79.291	79.662	79.6314	79.8471	79.9211	79.6089	79.802	79.5944	79.9501	79.2547	78.0443	79.9066	79.8181	79.3867	79.3948	79.794	79.1421	79.8841	79.472	79.6282	79.8519	69.1767	78.6801	78.3887	77.9928	78.7477	78.474	78.7364	78.5336	79.9646	79.9694	80.5199	79.8197	78.2036	78.9135	78.1328	79.5332	79.5477	79.6024	79.1356	78.6849	79.1646	79.2322	79.274
Rhizobium_miluonense__HAMBI_2971_T	78.4724	78.664	79.3416	78.7316	79.6233	79.1053	79.567	79.3481	79.7505	79.802	79.3594	79.6588	79.2805	79.8648	79.0712	77.8994	79.8165	79.7296	79.2048	79.2258	79.6829	78.9634	79.6893	79.237	79.1453	79.3433	69.3811	78.6592	78.2133	78.0346	78.6897	78.2648	78.6624	78.5368	80.2173	80.2398	80.5312	80.1207	78.3855	79.398	78.4032	79.0744	79.1292	79.1742	79.5171	79.0052	79.3674	79.4913	79.5058
Rhizobium_mongolense__subsp_loessense_CGMCC_1-3401_T	78.9553	78.9924	79.7264	79.097	79.9404	79.3039	79.8503	79.6684	80.0274	80.1272	79.7312	79.9453	79.5702	80.1851	79.4753	78.3002	80.1143	80.1239	79.4157	79.4527	80.0885	79.0889	80.0547	79.4608	79.7199	79.9662	69.5791	78.7911	78.4419	78.0523	78.6125	78.532	78.7895	78.6559	80.6873	80.5924	80.8547	80.5328	78.4435	79.4302	78.4241	79.4913	79.4978	79.5461	79.596	79.4479	79.5252	79.596	79.6427
Rhizobium_mongolense__subsp_mongolense_USDA_1844_T	78.8314	78.9215	79.6185	79.0229	79.8004	79.1489	79.6829	79.5396	79.8809	79.9759	79.5831	79.7827	79.4286	80.0225	79.3223	78.1247	79.9565	79.9565	79.2757	79.3223	79.9308	78.9698	79.8873	79.3304	79.5686	79.8149	69.402	78.672	78.326	77.8736	78.5368	78.4177	78.7042	78.5352	80.5618	80.4732	80.7066	80.441	78.3099	79.2901	78.2551	79.3561	79.3948	79.4254	79.4125	79.2901	79.3175	79.3899	79.435
Rhizobium_mulingense__MC63_T	79.0825	79.0873	79.8085	79.1694	79.963	79.4024	79.8262	79.7167	79.9823	80.0966	79.8374	79.9598	79.765	80.1304	79.4913	78.2584	80.0998	80.0708	79.5686	79.5573	80.037	79.2531	80.0837	79.538	79.8825	80.0016	69.8286	78.8781	78.5561	78.2262	78.7107	78.6093	78.9054	78.738	80.7533	80.6793	81.035	80.6326	78.6817	79.7344	78.6366	79.6056	79.5992	79.7199	79.7553	79.5268	79.6298	79.6217	79.6765
Rhizobium_multihospitium__HAMBI_2975_T	78.6205	78.7928	79.5268	78.8893	79.7505	79.1538	79.6845	79.5219	79.8793	79.8857	79.5461	79.7553	79.3964	79.934	79.2676	78.0652	79.9565	79.839	79.2821	79.3577	79.8149	79.0455	79.8229	79.3207	79.3175	79.5718	69.5066	78.6849	78.4113	78.2085	78.8201	78.4419	78.8153	78.5964	80.3606	80.3477	80.668	80.2592	78.5771	79.5219	78.5127	79.1791	79.2596	79.3256	79.5573	79.1388	79.435	79.5638	79.6024
Rhizobium_oryzicola__5753_T	85.8592	85.732	87.1002	85.8672	80.3654	79.7704	80.2366	80.2527	80.4089	80.5103	80.2334	80.3541	80.1948	80.5038	79.7618	78.5787	80.5215	80.4346	79.8696	79.8922	80.3879	79.7795	80.4523	79.8567	81.7368	81.9734	69.2571	78.8845	78.4885	78.5642	78.738	78.6093	79.0406	78.7654	80.0966	80.2028	80.3235	80.0129	78.3936	79.0954	78.4998	82.5239	82.5674	82.6753	77.9911	77.6467	77.7803	77.9252	77.9573
Rhizobium_pakistanense__LMG_27895_T	81.9171	82.0185	82.6817	82.128	81.1219	80.2644	81.0543	80.6744	81.2266	81.328	80.9513	81.0254	80.7034	81.336	80.6374	79.3899	81.2684	81.2427	80.4185	80.4861	81.2201	80.2237	81.1944	80.4652	84.837	84.9626	69.2797	78.6913	78.2423	78.1811	78.5771	78.2406	78.7718	78.569	80.9594	80.8692	80.9175	80.7485	78.9956	80.3074	79.1163	83.2724	83.2515	83.3352	79.0068	78.862	78.8314	78.9537	78.9811
Allorhizobium_paknamense__NBRC_109338_T	78.6254	78.7493	79.4801	78.7992	78.7074	78.1577	78.6221	78.6157	78.7895	78.9521	78.3678	78.7155	78.6479	78.9489	78.1569	77.0366	78.9231	78.8443	78.3131	78.3694	78.8008	78.1264	78.7364	78.3179	78.474	78.8121	69.1058	85.6531	85.0012	84.9449	85.6676	85.0817	91.2966	85.5984	81.6628	81.7642	82.1988	81.6209	77.7915	78.4982	77.9992	78.3179	78.4048	78.4274	77.7078	77.5195	77.5099	77.6547	77.6499
Rhizobium_pantanalense__CNPSo_4039_T	78.664	78.8459	79.5622	78.9569	79.773	79.1731	79.6813	79.5284	79.8696	79.8889	79.5396	79.7328	79.4624	79.9501	79.2354	78.1231	79.9501	79.86	79.2982	79.3851	79.794	79.0873	79.86	79.2676	79.3384	79.5783	69.5147	78.8153	78.4483	78.2004	78.9006	78.5046	78.9231	78.7155	80.5183	80.5183	80.7195	80.3895	78.5481	79.5364	78.6093	79.2499	79.3272	79.4028	79.6282	79.2225	79.4785	79.596	79.6346
Rhizobium_paranaense__LMG_27577_T	78.6817	78.9054	79.596	79.0036	79.7312	79.1812	79.6394	79.472	79.8342	79.9195	79.5863	79.7344	79.3722	79.9694	79.2161	78.1135	79.9099	79.8229	79.2757	79.3223	79.7795	79.0245	79.8213	79.2837	79.4608	79.6974	69.608	78.7654	78.4322	78.231	78.8249	78.4821	78.8845	78.6495	80.6245	80.6197	80.8499	80.4765	78.5851	79.6571	78.6592	79.3078	79.3755	79.4334	79.7312	79.3755	79.5348	79.6314	79.6909
Rhizobium_phaseoli__ATCC_14482_T	79.1952	79.2016	79.9292	79.295	80.0692	79.5089	79.9356	79.905	80.074	80.2254	79.9276	80.0982	79.8777	80.2736	79.5879	78.408	80.2012	80.2012	79.6684	79.6781	80.1416	79.3239	80.2093	79.6797	79.9517	80.0644	69.9268	79.0278	78.6688	78.3356	78.8523	78.7107	79.0101	78.8861	80.8837	80.8354	81.1026	80.771	78.7123	79.7859	78.606	79.707	79.6909	79.8358	79.8793	79.6072	79.7875	79.7924	79.8455
Rhizobium_pisi__DSM_30132_T	79.0584	79.1775	79.963	79.2773	80.1014	79.5105	79.9485	79.794	80.0853	80.198	79.9356	80.0998	79.794	80.2608	79.596	78.3404	80.1867	80.1706	79.6394	79.5815	80.1159	79.3288	80.2205	79.6217	79.9533	80.0805	69.893	79.0728	78.6978	78.3469	78.833	78.7187	79.0294	78.9344	80.7984	80.792	81.064	80.7501	78.796	79.8197	78.6205	79.6716	79.6491	79.7843	79.8294	79.4849	79.773	79.8149	79.8519
Rhizobium_puerariae__NBRC_110722_T	81.8479	81.9139	82.6334	82.0072	80.7308	79.9012	80.6487	80.3718	80.792	80.9867	80.507	80.6938	80.4893	81.0173	80.1497	78.9473	80.7775	80.8837	80.0708	80.1481	80.8483	79.9404	80.7662	80.0338	85.7561	85.7046	69.2394	78.4048	77.9944	78.0249	78.202	78.0475	78.5819	78.2262	80.7952	80.6954	80.7887	80.573	78.8201	80.066	79.0664	83.1437	83.2901	83.3304	78.5127	78.5577	78.4885	78.5336	78.5497
Rhizobium_quercicola__DKSPLA3_T	75.8809	75.9952	76.4314	76.1095	76.5441	76.0106	76.4748	76.3895	76.5489	76.631	76.2769	76.5376	76.264	76.6374	76.0258	74.8362	76.6664	76.5779	76.1449	76.2994	76.5618	76.1256	76.5602	76.2575	76.1755	76.3155	69.4181	75.971	75.4479	75.2773	75.7972	75.4688	75.8229	75.8471	76.9883	76.9626	77.0592	76.8805	75.7843	76.6809	75.8503	76.0966	76.1046	76.235	81.373	80.9352	81.5082	81.5984	81.6354
Rhizobium_redzepovicii__18T_T	79.0471	79.0439	79.7746	79.1501	80.0419	79.496	79.8905	79.8165	80.029	80.1449	79.8793	80.0048	79.7698	80.2028	79.5815	78.2954	80.1159	80.1239	79.6378	79.6362	80.0676	79.2837	80.1513	79.6813	79.8857	79.9823	69.7996	78.9602	78.5658	78.1843	78.7477	78.6592	78.9135	78.8298	80.631	80.602	81.0431	80.5183	78.6463	79.6732	78.5239	79.6201	79.596	79.7264	79.7408	79.3561	79.6282	79.7698	79.7859
Rhizobium_rhizogenes__LMG150_T	78.5272	78.7268	79.427	78.8314	79.7328	79.3281	79.6684	79.406	79.8036	79.8535	79.5074	79.728	79.4398	79.8922	79.2386	78.0346	79.8068	79.7907	79.3658	79.4382	79.7441	79.1243	79.8004	79.2934	79.3095	79.4479	69.4632	78.7268	78.4451	78.0958	78.7928	78.4966	78.6801	78.635	80.4555	80.4008	80.7791	80.2753	78.3662	79.398	78.5078	79.2145	79.208	79.295	79.4688	79.0584	79.4109	79.5268	79.5734
Rhizobium_rhododendri__rho-6-2_T	77.7416	77.8527	78.5159	77.93	78.6769	78.437	78.5561	78.5658	78.6913	78.7316	78.5159	78.5561	78.4402	78.8105	78.1795	76.9883	78.73	78.6785	78.4821	78.5674	78.6736	78.26	78.7203	78.3646	78.3421	78.5642	68.8596	77.9477	77.7336	77.1879	77.7256	77.7384	77.7384	77.8511	79.2032	79.1775	79.5284	79.1034	77.3553	78.1811	77.4117	78.2535	78.1907	78.2905	78.2584	77.864	78.2616	78.3501	78.3453
Rhizobium_ruizarguesonis__UPM1133_T	79.0197	79.0262	79.8004	79.1099	79.8471	79.4072	79.7746	79.6781	79.926	79.9823	79.7135	79.8841	79.6748	80.0241	79.4431	78.1553	80.0048	79.9485	79.53	79.5525	79.934	79.2306	80.0129	79.5268	79.7891	79.9195	69.7948	78.9264	78.4757	78.1247	78.6913	78.5062	78.8378	78.7928	80.6696	80.6519	81.0302	80.6439	78.5932	79.6845	78.5336	79.5557	79.5107	79.6056	79.5638	79.3851	79.5573	79.6298	79.6394
Rhizobium_setariae__KVB221_T	74.4932	74.545	74.8896	74.5757	74.909	74.6507	74.7391	74.9155	74.9058	74.9139	74.8605	74.8718	74.8022	74.9446	74.3428	73.1148	74.8847	74.9041	74.7456	74.786	74.8669	74.5547	74.9252	74.7747	74.5887	74.7553	68.3454	74.6712	74.3314	74.4414	74.5466	74.38	74.7941	74.5595	75.7972	75.794	75.7616	75.6759	74.7585	75.1549	74.8346	74.5693	74.6146	74.5935	76.4589	75.98	76.4362	76.4314	76.4912
Rhizobium_soli__KCTC_12873_T	81.0624	81.0431	81.7658	81.1573	79.934	79.6413	79.8535	79.8616	79.9839	80.0306	79.8712	79.8535	79.9179	80.0628	79.4302	78.1521	80.0113	79.9614	79.7586	79.8728	79.9742	79.6056	80.0306	79.8101	86.4982	86.5143	68.7082	77.9445	77.608	77.4101	77.9203	77.6547	77.9573	77.8559	79.1903	79.2579	79.5718	79.105	77.8076	78.5642	77.8302	83.3626	83.3191	83.4286	77.4664	77.1654	77.3457	77.468	77.4873
Rhizobium_sophorae__CCBAU_03386_T	79.0052	79.0857	79.8616	79.1839	79.9936	79.4847	79.9195	79.7521	80.074	80.1062	79.802	80.0145	79.765	80.161	79.5734	78.2744	80.1416	80.1175	79.6249	79.6169	80.0757	79.3175	80.1529	79.6169	79.868	79.9968	69.7915	79.0052	78.5932	78.239	78.7622	78.6141	78.8845	78.8684	80.7115	80.6986	81.0865	80.6712	78.6785	79.7006	78.6125	79.6185	79.5654	79.67	79.6089	79.3722	79.567	79.6282	79.6266
Rhizobium_sophoriradicis__CCBAU_03470_T	79.1147	79.1372	79.9276	79.2193	80.0483	79.5703	79.9517	79.8262	80.074	80.1867	79.9195	80.0354	79.9018	80.2302	79.5429	78.3179	80.1561	80.1835	79.6588	79.6523	80.1111	79.3738	80.1932	79.6346	79.9147	80.0113	69.8221	78.9634	78.6414	78.2761	78.7541	78.6865	78.9698	78.8282	80.8	80.7243	81.1074	80.7099	78.7348	79.7408	78.6479	79.6346	79.6056	79.7891	79.802	79.5187	79.6732	79.6877	79.7376
Rhizobium_straminoryzae__JCM_19536_T	88.301	86.973	90.194	87.0616	80.4266	79.7979	80.2237	80.2736	80.4314	80.5376	80.2382	80.33	80.1062	80.5441	79.8519	78.672	80.573	80.4684	79.9453	80.0177	80.441	79.7505	80.4233	80.0531	81.8559	82.0958	69.4551	79.0165	78.5883	78.7074	78.907	78.6865	79.2145	78.8829	80.2608	80.3847	80.4958	80.2028	78.5368	79.5348	78.8056	82.4918	82.5706	82.6254	78.0072	77.8125	77.9461	78.0845	78.1135
Rhizobium_sullae__DSM_14623_T	78.9521	79.0841	79.7763	79.1517	79.926	79.341	79.8358	79.6588	80.0177	80.0869	79.6443	79.9243	79.5268	80.1336	79.4656	78.26	80.0966	80.0531	79.4865	79.4865	80.0451	79.1614	80.037	79.4946	79.7344	79.9002	69.4744	78.7992	78.4113	78.07	78.7074	78.4853	78.7622	78.6559	80.6487	80.5843	80.829	80.5891	78.4193	79.2821	78.3517	79.5429	79.4833	79.5606	79.5751	79.3626	79.4366	79.5252	79.567
Rhizobium_terricola__S-51_T	79.4656	79.5429	80.3155	79.6346	80.3541	79.6155	80.2833	79.8905	80.4185	80.5038	80.264	80.2592	79.8632	80.5231	79.8117	78.5416	80.4588	80.4169	79.8149	79.8374	80.3429	79.5348	80.3718	79.9082	79.662	79.8567	69.5646	81.6724	81.2491	80.7903	81.5984	81.2845	81.5195	81.5533	85.6113	85.666	88.2205	85.4181	79.0632	80.1738	79.105	79.5573	79.5815	79.6459	79.0584	78.8008	79.0117	79.1227	79.1211
Rhizobium_tibeticum__CCBAU85039_T	78.7944	78.8233	79.4913	78.9199	79.8648	79.3927	79.6684	79.6555	79.8648	79.9968	79.5734	79.8358	79.5638	80.0435	79.3658	78.1634	79.9372	79.9292	79.4431	79.5026	79.9099	79.1726	79.9517	79.4592	79.5606	79.7586	69.3135	78.6302	78.3887	77.893	78.635	78.4032	78.7058	78.5738	80.3992	80.3557	80.66	80.2656	78.2551	79.1694	78.2632	79.3159	79.3642	79.3771	79.4334	79.163	79.3078	79.4382	79.4656
Rhizobium_tropici__CIAT_899_T	78.7396	78.8169	79.5638	78.9054	79.765	79.1715	79.6909	79.5235	79.8632	79.9211	79.5557	79.7553	79.4753	79.9759	79.2451	78.1087	79.9549	79.8809	79.3095	79.3803	79.8439	79.0648	79.9115	79.3175	79.3384	79.5541	69.5099	78.8169	78.4145	78.194	78.8427	78.5014	78.796	78.7171	80.3895	80.4185	80.6326	80.264	78.5175	79.4672	78.4934	79.2419	79.2837	79.3594	79.6072	79.1855	79.5606	79.6475	79.699
Rhizobium_tubonense__CCBAU_85046_T	78.2229	78.4483	78.8926	78.5143	79.2982	78.8761	79.1726	78.9907	79.2982	79.3513	79.0793	79.2048	78.9746	79.4125	78.8443	77.5839	79.3288	79.3143	78.9666	78.9553	79.2241	78.6672	79.3674	78.8475	78.9586	79.1163	69.3328	78.3678	78.0797	77.6853	78.3936	78.099	78.2535	78.2326	79.9903	79.9018	80.2366	79.8664	77.9654	79.0632	78.0571	78.7847	78.7976	78.9103	79.1163	78.7429	79.1324	79.1855	79.2483
Rhizobium_tumorigenes__1078_T	77.7416	77.8044	78.4918	77.8736	78.6382	78.3934	78.5239	78.5239	78.6398	78.6849	78.4515	78.5078	78.3952	78.7509	78.1634	76.9416	78.664	78.6286	78.437	78.5175	78.6173	78.2133	78.6753	78.3099	78.2728	78.4853	68.8531	77.9412	77.7272	77.1702	77.7078	77.7272	77.7304	77.8382	79.1276	79.1147	79.464	79.0439	77.3006	78.1505	77.3553	78.1875	78.1441	78.2101	78.2406	77.835	78.2423	78.3292	78.3211
Rhizobium_vallis__CCBAU_65647_T	79.0262	79.1066	79.9082	79.2161	80.0934	79.4944	79.9614	79.8004	80.1207	80.2221	79.8825	80.0773	79.7634	80.2688	79.6459	78.3726	80.2189	80.1722	79.641	79.5879	80.1755	79.2901	80.2286	79.6298	80.0032	80.103	69.8672	79.0584	78.6463	78.3308	78.8217	78.6978	78.9586	78.9167	80.7936	80.7485	81.1171	80.6809	78.841	79.7183	78.664	79.6539	79.6507	79.7553	79.7924	79.4398	79.7376	79.773	79.8101
Rhizobium_viscosum__DSM_7307_T	78.936	79.0278	79.6571	79.1147	80.037	79.4298	79.9404	79.7763	80.0934	80.1771	79.8374	79.9614	79.7827	80.227	79.5219	78.3292	80.1175	80.1513	79.567	79.5783	80.0934	79.2596	80.1127	79.5815	79.8326	79.897	69.4648	78.73	78.4757	78.1682	78.6237	78.5207	78.8089	78.5883	80.5972	80.5312	80.8129	80.4362	78.5384	79.3851	78.3839	79.5702	79.6169	79.6813	79.5606	79.1968	79.3545	79.4656	79.4736
Rhizobium_zeae__CRZMR18_T	81.0125	81.2748	81.9268	81.3746	80.2865	79.6736	80.1755	80.0708	80.3316	80.5183	80.2093	80.2286	80.0225	80.5199	79.7891	78.5626	80.4845	80.4137	79.8262	79.9421	80.3783	79.633	80.2913	79.9581	94.0185	95.5573	68.7952	78.0845	77.8688	77.6724	78.004	77.8962	78.2664	77.9847	79.3771	79.4769	79.9517	79.3561	78.1489	78.804	78.1682	83.8374	83.9936	84.0129	77.8093	77.5453	77.6773	77.8527	77.8801
Shinella_curvata__C3_T	77.0656	77.4294	77.8753	77.4744	78.0893	77.4829	77.9348	77.9026	78.1006	78.136	77.7288	77.9203	77.8237	78.1569	77.5581	76.3622	78.1215	78.0958	77.571	77.6209	78.0797	77.3666	78.0539	77.6531	77.7755	77.9412	69.9364	77.1235	76.8821	76.5988	77.2797	76.998	77.1638	77.0205	78.7348	78.7461	79.1581	78.6495	76.9915	77.8495	77.0962	77.5839	77.5887	77.5968	81.9042	81.3505	81.8559	81.9815	81.9767
Shinella_daejeonensis__JCM_16236_T	76.3525	76.4072	76.8579	76.4555	77.0302	76.3496	76.9239	76.8016	77.0575	77.1799	76.7517	76.9352	76.8193	77.1976	76.5151	75.4076	77.1187	77.0688	76.4427	76.4507	77.1171	76.2785	77.0109	76.6358	76.6278	76.6761	70.2857	76.2817	75.8938	76.0515	76.2913	75.9292	76.4893	76.169	77.9058	77.9123	78.0362	77.8511	76.3155	77.6274	76.6889	76.4845	76.4684	76.565	80.5586	80.5119	80.4748	80.5843	80.5972
Shinella_fusca__DSM_21319_T	77.4085	77.6225	78.1441	77.6918	78.0861	77.5232	78.0217	77.9541	78.1569	78.2761	77.7561	78.004	77.9429	78.2857	77.5968	76.396	78.2229	78.1376	77.666	77.6805	78.231	77.4616	78.0845	77.7223	77.8736	77.959	70.408	77.3843	77.0704	77.1058	77.3553	77.1364	77.4728	77.2716	78.9843	79.0696	79.2934	79.0117	77.2539	78.297	77.46	77.6402	77.6982	77.6853	81.9268	81.5855	81.7706	81.9203	81.9203
Shinella_granuli__DSM_18401_T	77.3602	77.6757	78.0716	77.7239	78.1408	77.5717	78.0105	77.9911	78.1441	78.2487	77.8189	78.0137	77.9799	78.2584	77.6209	76.4089	78.2052	78.1505	77.6563	77.7738	78.1875	77.5082	78.0942	77.7513	77.9396	78.0765	70.2648	77.4245	77.167	76.9883	77.5839	77.2652	77.5855	77.3698	79.0744	79.0777	79.3465	78.9779	77.3103	78.3581	77.4777	77.7674	77.7932	77.8109	82.1215	81.7642	81.93	82.0298	82.0748
Shinella_kummerowiae__CCBAU_25048_T	77.1815	77.4294	77.9767	77.497	78.1344	77.6024	78.0185	77.9622	78.1392	78.1843	77.8125	77.996	77.9493	78.2036	77.6177	76.3718	78.1489	78.1441	77.7062	77.7658	78.1231	77.46	78.1312	77.8302	77.7755	77.8511	70.0797	77.3441	76.932	76.8016	77.1895	77.0012	77.2523	77.2298	78.8314	78.8459	79.1018	78.6849	76.9996	78.0346	77.1284	77.6274	77.6354	77.674	81.9477	81.5002	81.9252	82.0523	82.0748
Shinella_lacus__CPCC_100929_T	77.1815	77.4406	77.9284	77.4841	78.0765	77.4797	77.9606	77.8672	78.0845	78.1473	77.7433	77.959	77.8704	78.165	77.5614	76.3219	78.07	78.0877	77.5533	77.6322	78.07	77.3988	78.0217	77.6338	77.7288	77.7899	70.1215	77.2282	76.9256	76.7211	77.3618	77.0205	77.1734	77.1477	78.7187	78.7348	79.1099	78.6382	77.0012	78.0861	77.1928	77.674	77.6692	77.7256	81.893	81.4873	81.9412	82.0555	82.0716
Shinella_oryzae__Z-25_T	77.1879	77.4326	77.8881	77.4922	78.0781	77.4845	77.9493	77.9364	78.1344	78.2004	77.798	78.0072	77.9284	78.2358	77.5646	76.367	78.1602	78.1312	77.6258	77.6467	78.1231	77.4342	78.1779	77.703	77.8012	77.9606	70.3565	77.3666	77.1058	76.9207	77.4149	77.2266	77.46	77.2861	78.8362	78.8298	79.208	78.7187	77.1879	78.0861	77.3199	77.7223	77.7545	77.7304	81.8833	81.4455	81.7433	81.93	81.9606
Shinella_pollutisoli__KCTC_52677_T	77.5372	77.4616	78.1746	77.5195	78.0539	77.2859	77.9654	77.7803	78.1328	78.2712	77.674	77.9815	77.7449	78.2761	77.5179	76.3895	78.1666	78.1457	77.4004	77.4487	78.1425	77.2249	78.0394	77.608	77.5292	77.806	70.7654	77.1155	76.808	77.0463	77.1525	76.874	77.5195	77.0286	79.0165	79.1099	79.2016	79.0149	77.4825	78.8249	77.7658	77.4085	77.4455	77.4632	81.8012	81.7706	81.6338	81.7706	81.7915
Shinella_sedimenti__B3-7_T	76.9867	77.3586	77.8237	77.4213	78.004	77.4135	77.8688	77.8431	78.0765	78.0652	77.7046	77.901	77.8076	78.0893	77.5034	76.3091	78.0861	78.0523	77.5646	77.5581	78.0072	77.3344	78.0523	77.6354	77.7159	77.8817	70.1811	77.2378	76.9497	76.7598	77.3022	77.0254	77.2909	77.138	78.7026	78.6946	79.0712	78.606	77.093	78.0089	77.2105	77.6402	77.695	77.6869	81.6757	81.204	81.5195	81.7046	81.7433
Shinella_sumterensis__MEC087_T	77.1847	77.4262	77.8994	77.4905	78.0845	77.47	77.9573	77.9364	78.1425	78.2101	77.8012	77.996	77.938	78.2439	77.5646	76.3815	78.1457	78.1408	77.6145	77.6563	78.1119	77.4406	78.1859	77.7062	77.806	77.9557	70.3131	77.3602	77.0672	76.9046	77.4068	77.1895	77.4471	77.2877	78.8249	78.796	79.2	78.7235	77.1606	78.1199	77.3183	77.7046	77.7384	77.7256	81.864	81.4584	81.7706	81.9477	81.9895
Shinella_yambaruensis__DSM_18801_T	77.3763	77.7127	78.2068	77.7674	78.2085	77.6363	78.0974	78.0539	78.2471	78.3501	77.9718	78.1392	78.0893	78.3533	77.6966	76.5312	78.3517	78.2777	77.7288	77.8366	78.2696	77.5533	78.1795	77.7932	77.9928	78.1441	70.3276	77.4938	77.1944	77.0753	77.4503	77.3103	77.6483	77.402	79.1195	79.134	79.472	79.0744	77.4873	78.495	77.6644	77.9107	77.9348	77.9348	82.2326	81.864	82.0507	82.1698	82.2004
Shinella_zoogloeoides__ATCC_19623_T	77.241	77.4374	77.9654	77.5034	78.062	77.4716	78.0008	77.9235	78.1376	78.1891	77.7867	77.9412	77.9074	78.1956	77.5984	76.3461	78.1586	78.1441	77.5823	77.6209	78.1119	77.3682	78.0974	77.6563	77.8093	77.967	70.0765	77.2491	76.9304	76.7952	77.3054	77.0157	77.3473	77.1091	78.7944	78.9103	79.2048	78.8008	77.1139	78.1135	77.2942	77.5581	77.608	77.6241	81.9847	81.431	81.7465	81.93	81.9268
Sinorhizobium_alkalisoli__YIC4027_T	76.6551	76.8193	77.3183	76.8837	77.4632	76.8291	77.3505	77.2072	77.5163	77.5984	77.1783	77.4036	77.1203	77.6161	76.9481	75.7714	77.5437	77.5179	76.9239	77.035	77.5775	76.734	77.5614	77.0028	76.9127	77.138	70.2036	76.4748	76.0644	76.1481	76.462	76.1964	76.8	76.4072	78.561	78.4837	78.4435	78.4708	76.8869	78.2036	77.0575	76.6938	76.8354	76.8628	88.0773	91.3288	88.169	88.1352	88.1835
Sinorhizobium_americanum__CFNEI_156_T	77.0688	77.1895	77.6161	77.2507	77.9477	77.1939	77.8527	77.6821	77.9976	78.062	77.6177	77.8978	77.6354	78.1264	77.4326	76.2769	78.0314	77.9895	77.2765	77.4197	78.033	77.1573	78.0169	77.3231	77.4455	77.6918	70.1988	76.8789	76.5328	76.5537	76.8547	76.6294	77.1058	76.7952	78.9264	78.8813	78.8539	78.8153	77.1525	78.3227	77.3328	77.0994	77.1863	77.262	88.9803	92.4958	88.9722	88.9223	88.8789
Sinorhizobium_arboris__LMG_14919_T	76.9481	77.0125	77.5775	77.0897	77.6982	77.0099	77.5678	77.4793	77.6998	77.7996	77.336	77.6531	77.4117	77.8109	77.1396	75.9565	77.7111	77.6773	77.1091	77.3087	77.732	77.0189	77.761	77.2362	77.1799	77.3569	70.334	76.6777	76.2398	76.3734	76.6744	76.3799	76.9433	76.6052	78.6318	78.6511	78.6736	78.5223	77.0414	78.2406	77.2877	77.1203	77.2072	77.1863	88.5312	92.5489	88.6696	88.6326	88.6503
Sinorhizobium_chiapasense__ITTG_S70_T	77.1091	77.2282	77.7207	77.2861	78.0797	77.3441	77.9348	77.7964	78.0829	78.1891	77.7658	78.0249	77.7127	78.2165	77.5453	76.3992	78.1634	78.0813	77.4406	77.6145	78.1408	77.3087	78.1006	77.5533	77.4358	77.6692	70.2101	76.9819	76.6262	76.507	76.9352	76.7308	77.2716	76.8483	78.9537	78.928	78.9038	78.8394	77.3103	78.429	77.3489	77.307	77.3779	77.4294	89.8946	91.9855	90.0233	89.9895	90.0105
Sinorhizobium_fredii__USDA_205_T	76.8129	76.9803	77.3972	77.0511	77.7207	77.0454	77.5791	77.5678	77.7416	77.7996	77.4954	77.6467	77.5082	77.8479	77.1493	76.0161	77.7722	77.7465	77.1573	77.3296	77.7642	77.072	77.8044	77.2427	77.2169	77.4616	70.0008	76.639	76.301	76.3203	76.7099	76.3895	76.9433	76.5779	78.6946	78.6382	78.6592	78.6205	76.9706	78.173	77.1316	76.9368	77.0093	77.0221	88.8338	92.2736	88.8064	88.7533	88.7694
Sinorhizobium_garamanticum__LMG_24692_T	77.0769	77.1976	77.7368	77.2732	78.0604	77.407	77.9396	77.827	78.0523	78.1859	77.8109	78.0024	77.8093	78.2117	77.5227	76.3992	78.1264	78.0813	77.5034	77.6885	78.1135	77.4004	78.0845	77.6032	77.4101	77.6692	70.2793	77.0093	76.668	76.5988	76.9996	76.7533	77.2507	76.8918	79.039	79.0068	78.9924	78.9215	77.3376	78.4918	77.4423	77.3586	77.4117	77.4664	89.7899	92.0354	89.9702	89.8801	89.9091
Sinorhizobium_glycinis__CCBAU_23380_T	77.0318	77.138	77.5807	77.2249	77.7787	77.1245	77.6676	77.6032	77.806	77.9171	77.4777	77.7513	77.5276	77.959	77.2378	76.1046	77.8704	77.8398	77.2266	77.3779	77.8962	77.0881	77.864	77.3135	77.307	77.5839	70.1087	76.7485	76.4185	76.441	76.7646	76.5247	77.0624	76.6761	78.9038	78.8394	78.7815	78.7557	77.1863	78.3292	77.3199	77.072	77.1268	77.1847	88.9433	92.5843	88.9449	88.9272	88.8789
Sinorhizobium_kostiensis__DSM_13372_T	76.5698	76.6809	77.2217	76.7678	77.5066	76.6902	77.4761	77.1815	77.6274	77.6612	77.2185	77.4938	77.0608	77.6853	77.0254	75.8471	77.6402	77.6016	76.7823	76.9835	77.6451	76.6841	77.5855	76.961	76.932	77.1541	70.0282	76.3928	75.9871	76.1014	76.4459	76.1384	76.7099	76.3155	78.5996	78.5127	78.4386	78.4322	76.7614	78.0266	76.9191	76.6197	76.7292	76.8032	88.0821	91.4479	87.992	87.9791	87.9694
Sinorhizobium_medicae__A321_T	76.734	76.7372	77.2523	76.8241	77.571	76.8355	77.4133	77.2507	77.5565	77.6483	77.2249	77.5147	77.2024	77.666	76.9755	75.7988	77.5211	77.5469	76.8869	77.0849	77.5903	76.8064	77.6193	77.0479	77.0125	77.1863	70.0893	76.5247	76.0773	76.1336	76.5135	76.1722	76.6648	76.4797	78.5127	78.4901	78.4596	78.3646	76.8918	77.9799	77.0495	76.8402	76.9078	76.9256	88.198	91.8761	88.3268	88.3155	88.3155
Sinorhizobium_meliloti__USDA_1002_T	76.969	77.0479	77.5147	77.1123	77.8414	77.0761	77.6982	77.563	77.8688	77.9364	77.5066	77.8189	77.5694	77.9509	77.3199	76.0724	77.8479	77.8318	77.2024	77.3827	77.8672	77.1139	77.9026	77.3054	77.3457	77.526	70.3018	76.8193	76.3557	76.4378	76.837	76.4716	76.9915	76.7646	78.7976	78.767	78.8056	78.6753	77.1074	78.2889	77.2298	77.1863	77.2684	77.2652	88.7823	92.7469	88.9111	88.8596	88.8547
Sinorhizobium_mexicanum__DSM_18446_T	77.2266	77.3328	77.8511	77.3827	78.1264	77.478	77.9831	77.8994	78.1328	78.2342	77.8205	78.0684	77.8431	78.2423	77.592	76.433	78.1907	78.1296	77.5308	77.6885	78.1924	77.4213	78.1392	77.6048	77.4632	77.7159	70.2439	76.9706	76.6632	76.5875	76.9738	76.7839	77.2942	76.8531	79.0471	79.0068	79.0117	78.9199	77.3457	78.474	77.4278	77.3666	77.4342	77.5099	89.8302	91.9324	90.041	89.9847	89.9895
Sinorhizobium_numidicum__CIP_109850_T	76.94	77.1107	77.5903	77.1799	77.9139	77.1923	77.8093	77.6563	77.9316	78.004	77.674	77.8592	77.6032	78.0378	77.3344	76.2093	77.9429	77.9107	77.307	77.4326	77.9525	77.1396	77.9799	77.3956	77.2298	77.431	70.1312	76.8322	76.3944	76.3767	76.792	76.5006	77.0688	76.7163	78.8298	78.767	78.8346	78.7219	77.1074	78.1746	77.2974	77.093	77.1412	77.1976	89.5147	92.441	89.7272	89.5903	89.5759
Sinorhizobium_psoraleae__CCBAU_65732_T	77.0753	77.3038	77.7497	77.3827	78.0845	77.4054	77.9734	77.8704	78.0926	78.1891	77.8414	78.0378	77.7851	78.2085	77.571	76.3847	78.1505	78.099	77.4873	77.6708	78.1215	77.4004	78.1425	77.6209	77.4648	77.7207	70.2519	77.0398	76.6938	76.6213	77.0028	76.8	77.2475	76.9368	79.0342	78.9698	78.9956	78.9537	77.4294	78.5755	77.5243	77.3956	77.4471	77.505	89.9364	92.0402	90.0394	90.0217	90.0346
Sinorhizobium_saheli__LMG_7837_T	77.0254	77.1348	77.6499	77.2427	77.9074	77.139	77.8237	77.6467	77.9557	78.0491	77.6402	77.8817	77.563	78.0765	77.3231	76.206	77.9751	77.9718	77.2153	77.4165	77.9606	77.0946	77.9767	77.3811	77.3489	77.563	70.3388	76.8145	76.4539	76.5602	76.8193	76.6052	77.1364	76.7404	79.0423	78.9586	78.8298	78.8781	77.241	78.4	77.3763	77.1235	77.2459	77.2813	88.7421	93.5115	88.8805	88.8515	88.8402
Sinorhizobium_shofinae__CCBAU_251167_T	76.8966	77.0028	77.4616	77.0769	77.7674	77.0099	77.6386	77.5968	77.806	77.8704	77.534	77.6982	77.5163	77.9171	77.2362	76.0547	77.8254	77.8157	77.138	77.3022	77.8769	77.027	77.8398	77.2056	77.2185	77.5002	70.1135	76.7002	76.4008	76.3412	76.7388	76.5473	77.0076	76.6423	78.7751	78.7268	78.7026	78.6479	77.0205	78.1634	77.1783	76.9722	77.0334	77.072	89.0012	92.6133	88.9755	88.9626	88.9159
Sinorhizobium_sojae__CCBAU_05684_T	76.7807	76.9529	77.4149	77.0334	77.6596	76.9356	77.4938	77.373	77.6821	77.7964	77.4101	77.5662	77.3537	77.8173	77.1123	75.9517	77.7272	77.7384	77.0093	77.1751	77.7594	76.9256	77.7304	77.1493	77.0447	77.2748	70.2632	76.5698	76.2237	76.2189	76.5682	76.3847	76.961	76.499	78.6624	78.5883	78.5594	78.5304	77.0254	78.2229	77.1429	76.8821	76.9948	77.0173	88.2881	91.6056	88.2575	88.2817	88.293
Sinorhizobium_terangae__ICMP_13649_T	77.167	77.3489	77.8527	77.4229	78.1988	77.5216	78.0636	77.9074	78.2036	78.2744	77.9252	78.1505	77.8978	78.3018	77.6644	76.5183	78.2922	78.2197	77.6048	77.8076	78.2326	77.4922	78.202	77.7159	77.4744	77.7239	70.2954	77.064	76.697	76.5875	77.0044	76.7791	77.2958	76.9433	79.1469	79.0889	79.068	79.0229	77.3682	78.4467	77.4439	77.3714	77.4229	77.4696	89.8527	92.0064	89.9928	89.9332	89.9525
Terrirhizobium_terrae__CC-CFT758_T	75.6443	75.7247	76.2688	75.794	74.8298	74.5238	74.7734	74.7316	74.9119	75.0294	74.8008	74.7573	74.7284	75.0197	74.2922	73.1944	74.907	74.899	74.598	74.5674	74.9328	74.3614	74.9247	74.5883	84.2833	84.3557	64.5473	72.837	72.5666	72.6584	72.8225	72.6584	73.2378	72.7598	74.2439	74.2696	74.6479	74.1425	72.7469	73.3328	72.9062	77.9155	77.959	78.004	72.5714	72.2608	72.4636	72.5956	72.6278
Xaviernesmea_oryzae__CGMCC_1-7048_T	75.5058	75.538	76.103	75.6056	75.7344	75.2163	75.699	75.6942	75.7586	75.9243	75.3996	75.6877	75.5879	75.897	75.2241	74.1907	75.9903	75.831	75.295	75.4994	75.8519	75.2338	75.7473	75.4463	75.5235	75.6781	69.159	75.34	74.9875	75.0841	75.3948	75.0342	75.5284	75.2209	76.4249	76.3686	76.6036	76.3348	75.2	76.0869	75.2644	75.5042	75.4769	75.5992	79.6748	79.4656	79.7135	79.8551	79.8358
Xaviernesmea_rhizosphaerae__MH17_T	75.765	75.7569	76.2753	75.8439	75.8342	75.3374	75.8149	75.8648	75.9018	76.0628	75.5654	75.7972	75.6668	76.0499	75.3867	74.3211	76.0934	76.0032	75.4157	75.6008	75.9614	75.3433	75.9469	75.5412	75.5493	75.7521	69.3022	75.4624	75.2402	75.3416	75.6185	75.3239	75.794	75.3239	76.5231	76.5231	76.8113	76.4185	75.398	76.1561	75.4946	75.6008	75.5396	75.6797	79.7924	79.5895	79.7151	79.8133	79.7956
[truncated: 196 more columns]
